# Supplementary material for: 1,5-Bis[1-(4-meth­oxy­phen­yl)ethyl­idene]thio­carbonohydrazide
Source: Acta Crystallogr Sect E Struct Rep Online. 2011 Jul 23;67(Pt 8):o2132. doi: 10.1107/S1600536811029023 (PMC3213572; doi:10.1107/S1600536811029023)
Supplement: Supplementary file 1 [file e-67-o2132-sup1.cif]

##############################################################################
#                                                                            #
# This CIF contains the data in a paper accepted for publication in          #
# Acta Crystallographica Section E. It conforms to the requirements of       #
# Notes for Authors for Acta Crystallographica Section E, and has been       #
# peer reviewed under the auspices of the IUCr Commission on Journals.       #
#                                                                            #
# Full details of the Crystallographic Information File format               #
# are given in the paper "The Crystallographic Information File (CIF):       #
# a New Standard Archive File for Crystallography" by S. R. Hall, F. H.      #
# Allen and I. D. Brown [Acta Cryst. (1991), A47, 655-685].                  #
#                                                                            #
# The current version of the core CIF dictionary is obtainable from          #
# ftp://ftp.iucr.org/pub/cif_core.dic.                                       #
#                                                                            #
# Software is freely available for graphical display of the structure(s)     #
# in this CIF. For information consult the CIF software page                 #
# http://www.iucr.org/resources/cif/software.                                #
#                                                                            #
# This file may be used for bona fide research purposes within the           #
# scientific community so long as proper attribution is given to the journal # 
# article from which it was obtained.                                        #
#                                                                            #
##############################################################################
data_I
_audit_creation_method     SHELXL-97
_chemical_name_systematic
;
1,5-Bis[1-(4-methoxyphenyl)ethylidene]thiocarbonohydrazide
;
_chemical_name_common     ?
_chemical_formula_moiety     'C19 H22 N4 O2 S'
_chemical_formula_sum     'C19 H22 N4 O2 S'
_chemical_formula_iupac     'C19 H22 N4 O2 S'
_chemical_formula_weight     370.47
_chemical_melting_point     ?
_symmetry_cell_setting     monoclinic
_symmetry_space_group_name_H-M     'P 21/n'
loop_
    _symmetry_equiv_pos_as_xyz
    'x, y, z'
    '-x+1/2, y+1/2, -z+1/2'
    '-x, -y, -z'
    'x-1/2, -y-1/2, z-1/2'
_cell_length_a     7.4225(6)
_cell_length_b     11.4705(11)
_cell_length_c     21.749(2)
_cell_angle_alpha     90.00
_cell_angle_beta     91.7810(10)
_cell_angle_gamma     90.00
_cell_volume     1850.8(3)
_cell_formula_units_Z     4
_cell_measurement_reflns_used     1954
_cell_measurement_theta_min     2.581
_cell_measurement_theta_max     21.746
_cell_measurement_temperature     298(2)
_exptl_crystal_description     block
_exptl_crystal_colour     yellow
_exptl_crystal_size_max     0.41
_exptl_crystal_size_mid     0.39
_exptl_crystal_size_min     0.35
_exptl_crystal_density_diffrn     1.330
_exptl_crystal_density_meas     ?
_exptl_crystal_density_method     'not measured'
_exptl_crystal_F_000     784
_exptl_absorpt_coefficient_mu     0.196
_exptl_absorpt_correction_type     multi-scan
_exptl_absorpt_process_details     '(SADABS; Sheldrick, 1996)'
_exptl_absorpt_correction_T_min     0.9239
_exptl_absorpt_correction_T_max     0.9345
_exptl_special_details
;
;
_diffrn_ambient_temperature     298(2)
_diffrn_radiation_type     MoK\a
_diffrn_radiation_wavelength     0.71073
_diffrn_radiation_source     'fine-focus sealed tube'
_diffrn_radiation_monochromator     graphite
_diffrn_measurement_device_type     'Bruker SMART APEX CCD area-detector'
_diffrn_measurement_method     '\f and \w'
_diffrn_detector_area_resol_mean     ?
_diffrn_reflns_number     9108
_diffrn_reflns_av_R_equivalents     0.0497
_diffrn_reflns_av_sigmaI/netI     0.0629
_diffrn_reflns_theta_min     2.58
_diffrn_reflns_theta_max     25.02
_diffrn_reflns_theta_full     25.02
_diffrn_measured_fraction_theta_max     0.997
_diffrn_measured_fraction_theta_full     0.997
_diffrn_reflns_limit_h_min     -8
_diffrn_reflns_limit_h_max     8
_diffrn_reflns_limit_k_min     -13
_diffrn_reflns_limit_k_max     13
_diffrn_reflns_limit_l_min     -25
_diffrn_reflns_limit_l_max     25
_diffrn_standards_number     ?
_diffrn_standards_interval_count     ?
_diffrn_standards_interval_time     ?
_diffrn_standards_decay_%     ?
_refine_special_details
;
Refinement of <i>F</i>^2^ against ALL reflections. The weighted <i>R</i>-factor
<i>wR</i> and goodness of fit <i>S</i> are based on <i>F</i>^2^, conventional
<i>R</i>-factors <i>R</i> are based on <i>F</i>, with <i>F</i> set to zero for
negative <i>F</i>^2^. The threshold expression of <i>F</i>^2^ >
\s(<i>F</i>^2^) is used only for calculating <i>R</i>-factors(gt) <i>etc</i>.
and is not relevant to the choice of reflections for refinement.
<i>R</i>-factors based on <i>F</i>^2^ are statistically about twice as large
as those based on <i>F</i>, and <i>R</i>- factors based on ALL data will be
even larger.
;
_reflns_number_total     3256
_reflns_number_gt     1829
_reflns_threshold_expression     I>2sigma(I)
_refine_ls_structure_factor_coef     Fsqd
_refine_ls_matrix_type     full
_refine_ls_R_factor_all     0.1069
_refine_ls_R_factor_gt     0.0494
_refine_ls_wR_factor_gt     0.1047
_refine_ls_wR_factor_ref     0.1347
_refine_ls_goodness_of_fit_ref     1.048
_refine_ls_restrained_S_all     1.048
_refine_ls_number_reflns     3256
_refine_ls_number_parameters     239
_refine_ls_number_restraints     0
_refine_ls_hydrogen_treatment     constr
_refine_ls_weighting_scheme     calc
_refine_ls_weighting_details
         'calc w=1/[\s^2^(Fo^2^)+(0.0435P)^2^+0.9707P] where P=(Fo^2^+2Fc^2^)/3'
_atom_sites_solution_hydrogens     geom
_atom_sites_solution_primary     direct
_atom_sites_solution_secondary     difmap
_refine_ls_shift/su_max     0.001
_refine_ls_shift/su_mean     0.000
_refine_diff_density_max     0.260
_refine_diff_density_min     -0.206
_refine_ls_extinction_method     none
_refine_ls_extinction_coef     ?
loop_
    _atom_type_symbol
    _atom_type_description
    _atom_type_scat_dispersion_real
    _atom_type_scat_dispersion_imag
    _atom_type_scat_source
    'C' 'C' 0.0033 0.0016
                         'International Tables Vol C Tables 4.2.6.8 and 6.1.1.4'
    'H' 'H' 0.0000 0.0000
                         'International Tables Vol C Tables 4.2.6.8 and 6.1.1.4'
    'N' 'N' 0.0061 0.0033
                         'International Tables Vol C Tables 4.2.6.8 and 6.1.1.4'
    'O' 'O' 0.0106 0.0060
                         'International Tables Vol C Tables 4.2.6.8 and 6.1.1.4'
    'S' 'S' 0.1246 0.1234
                         'International Tables Vol C Tables 4.2.6.8 and 6.1.1.4'
_computing_data_collection     'SMART (Bruker, 2007)'
_computing_cell_refinement     'SAINT (Bruker, 2007)'
_computing_data_reduction     'SAINT (Bruker, 2007)'
_computing_structure_solution     'SHELXS97 (Sheldrick, 2008)'
_computing_structure_refinement     'SHELXL97 (Sheldrick, 2008)'
_computing_molecular_graphics     'SHELXTL (Sheldrick, 2008)'
_computing_publication_material     'SHELXTL (Sheldrick, 2008)'
loop_
    _atom_site_type_symbol
    _atom_site_label
    _atom_site_fract_x
    _atom_site_fract_y
    _atom_site_fract_z
    _atom_site_U_iso_or_equiv
    _atom_site_adp_type
    _atom_site_calc_flag
    _atom_site_refinement_flags
    _atom_site_occupancy
    _atom_site_symmetry_multiplicity
    _atom_site_disorder_assembly
    _atom_site_disorder_group
    S S1 0.89899(14) 0.14956(8) 1.05758(4) 0.0558(3) Uani d . 1 1 . .
    N N1 0.9376(4) 0.1693(2) 0.93818(11) 0.0464(7) Uani d . 1 1 . .
    H H1 0.9799 0.0995 0.9382 0.056 Uiso calc R 1 1 . .
    N N2 0.9174(4) 0.2304(2) 0.88416(12) 0.0441(7) Uani d . 1 1 . .
    N N3 0.8371(4) 0.3316(2) 0.98297(12) 0.0493(7) Uani d . 1 1 . .
    H H3 0.8383 0.3611 0.9466 0.059 Uiso calc R 1 1 . .
    N N4 0.7809(4) 0.3991(2) 1.03058(12) 0.0462(7) Uani d . 1 1 . .
    O O1 0.8713(4) 0.46947(19) 0.62470(10) 0.0617(7) Uani d . 1 1 . .
    O O2 0.5350(4) 0.78761(19) 1.21510(11) 0.0650(7) Uani d . 1 1 . .
    C C1 0.8904(4) 0.2201(3) 0.99129(14) 0.0416(8) Uani d . 1 1 . .
    C C2 0.9728(4) 0.1862(3) 0.83430(14) 0.0404(8) Uani d . 1 1 . .
    C C3 1.0640(6) 0.0700(3) 0.83080(16) 0.0620(11) Uani d . 1 1 . .
    H H3A 1.1369 0.0577 0.8675 0.093 Uiso calc R 1 1 . .
    H H3B 1.1389 0.0682 0.7956 0.093 Uiso calc R 1 1 . .
    H H3C 0.9746 0.0097 0.8271 0.093 Uiso calc R 1 1 . .
    C C4 0.9453(4) 0.2574(3) 0.77845(14) 0.0397(8) Uani d . 1 1 . .
    C C5 0.8960(5) 0.3744(3) 0.78197(15) 0.0489(9) Uani d . 1 1 . .
    H H5 0.8768 0.4073 0.8203 0.059 Uiso calc R 1 1 . .
    C C6 0.8753(5) 0.4419(3) 0.73063(15) 0.0515(9) Uani d . 1 1 . .
    H H6 0.8451 0.5202 0.7345 0.062 Uiso calc R 1 1 . .
    C C7 0.8987(5) 0.3951(3) 0.67283(15) 0.0456(8) Uani d . 1 1 . .
    C C8 0.9468(5) 0.2803(3) 0.66780(15) 0.0497(9) Uani d . 1 1 . .
    H H8 0.9647 0.2478 0.6293 0.060 Uiso calc R 1 1 . .
    C C9 0.9687(5) 0.2128(3) 0.72022(15) 0.0488(9) Uani d . 1 1 . .
    H H9 1.0002 0.1347 0.7161 0.059 Uiso calc R 1 1 . .
    C C10 0.8880(5) 0.4244(3) 0.56465(15) 0.0622(10) Uani d . 1 1 . .
    H H10A 1.0064 0.3922 0.5605 0.093 Uiso calc R 1 1 . .
    H H10B 0.8695 0.4859 0.5352 0.093 Uiso calc R 1 1 . .
    H H10C 0.7995 0.3646 0.5574 0.093 Uiso calc R 1 1 . .
    C C11 0.7401(4) 0.5055(3) 1.01736(14) 0.0424(8) Uani d . 1 1 . .
    C C12 0.7505(5) 0.5578(3) 0.95444(15) 0.0570(10) Uani d . 1 1 . .
    H H12A 0.8587 0.5319 0.9356 0.085 Uiso calc R 1 1 . .
    H H12B 0.7517 0.6412 0.9577 0.085 Uiso calc R 1 1 . .
    H H12C 0.6476 0.5337 0.9297 0.085 Uiso calc R 1 1 . .
    C C13 0.6849(4) 0.5776(3) 1.06957(14) 0.0393(8) Uani d . 1 1 . .
    C C14 0.7042(5) 0.5384(3) 1.12935(15) 0.0481(9) Uani d . 1 1 . .
    H H14 0.7525 0.4646 1.1364 0.058 Uiso calc R 1 1 . .
    C C15 0.6550(5) 0.6040(3) 1.17903(15) 0.0503(9) Uani d . 1 1 . .
    H H15 0.6707 0.5749 1.2187 0.060 Uiso calc R 1 1 . .
    C C16 0.5819(5) 0.7137(3) 1.16945(16) 0.0486(9) Uani d . 1 1 . .
    C C17 0.5580(5) 0.7541(3) 1.11045(16) 0.0566(10) Uani d . 1 1 . .
    H H17 0.5070 0.8272 1.1036 0.068 Uiso calc R 1 1 . .
    C C18 0.6088(5) 0.6877(3) 1.06136(16) 0.0539(9) Uani d . 1 1 . .
    H H18 0.5919 0.7170 1.0217 0.065 Uiso calc R 1 1 . .
    C C19 0.5427(5) 0.7484(3) 1.27698(16) 0.0628(10) Uani d . 1 1 . .
    H H19A 0.4640 0.6827 1.2812 0.094 Uiso calc R 1 1 . .
    H H19B 0.5052 0.8102 1.3035 0.094 Uiso calc R 1 1 . .
    H H19C 0.6640 0.7260 1.2881 0.094 Uiso calc R 1 1 . .
loop_
    _atom_site_aniso_label
    _atom_site_aniso_U_11
    _atom_site_aniso_U_22
    _atom_site_aniso_U_33
    _atom_site_aniso_U_12
    _atom_site_aniso_U_13
    _atom_site_aniso_U_23
    S1 0.0754(7) 0.0489(5) 0.0435(5) 0.0089(5) 0.0060(4) 0.0056(4)
    N1 0.062(2) 0.0384(15) 0.0387(16) 0.0058(14) 0.0058(14) 0.0021(13)
    N2 0.0564(19) 0.0396(15) 0.0365(16) 0.0022(14) 0.0035(13) 0.0019(13)
    N3 0.069(2) 0.0404(16) 0.0390(16) 0.0090(15) 0.0065(14) 0.0010(12)
    N4 0.0554(19) 0.0411(16) 0.0421(16) 0.0063(14) 0.0013(13) -0.0048(13)
    O1 0.090(2) 0.0475(14) 0.0473(15) -0.0034(13) 0.0007(13) 0.0103(12)
    O2 0.091(2) 0.0421(14) 0.0629(17) 0.0096(13) 0.0140(14) -0.0056(12)
    C1 0.043(2) 0.0383(18) 0.044(2) -0.0008(16) 0.0024(15) -0.0028(15)
    C2 0.047(2) 0.0327(17) 0.0416(19) -0.0051(15) 0.0052(16) -0.0004(14)
    C3 0.094(3) 0.040(2) 0.053(2) 0.008(2) 0.013(2) 0.0044(17)
    C4 0.043(2) 0.0341(17) 0.0418(19) -0.0034(15) 0.0047(15) -0.0017(15)
    C5 0.064(2) 0.0397(19) 0.043(2) -0.0035(17) 0.0013(17) -0.0059(16)
    C6 0.071(3) 0.0345(18) 0.049(2) -0.0035(17) -0.0032(18) -0.0012(17)
    C7 0.051(2) 0.0391(19) 0.047(2) -0.0077(16) 0.0031(17) 0.0078(16)
    C8 0.064(2) 0.047(2) 0.039(2) 0.0009(18) 0.0059(17) -0.0002(16)
    C9 0.066(3) 0.0331(17) 0.048(2) 0.0023(17) 0.0079(18) -0.0005(16)
    C10 0.065(3) 0.076(3) 0.046(2) 0.000(2) 0.0095(19) 0.0107(19)
    C11 0.041(2) 0.0394(19) 0.046(2) 0.0008(16) -0.0027(15) 0.0039(15)
    C12 0.070(3) 0.047(2) 0.053(2) 0.0007(19) -0.0007(19) 0.0031(17)
    C13 0.040(2) 0.0346(17) 0.043(2) -0.0029(15) -0.0017(15) 0.0010(15)
    C14 0.055(2) 0.0325(17) 0.056(2) 0.0041(16) 0.0022(18) 0.0044(16)
    C15 0.060(2) 0.0436(19) 0.048(2) 0.0039(18) 0.0044(18) 0.0051(16)
    C16 0.049(2) 0.0371(19) 0.060(2) -0.0026(17) 0.0070(18) -0.0017(17)
    C17 0.071(3) 0.0379(19) 0.060(2) 0.0167(19) -0.001(2) 0.0043(18)
    C18 0.068(3) 0.044(2) 0.050(2) 0.0109(19) -0.0017(18) 0.0056(16)
    C19 0.070(3) 0.061(2) 0.057(2) -0.006(2) 0.011(2) -0.0051(19)
_geom_special_details
;
All e.s.d.'s (except the e.s.d. in the dihedral angle between two l.s. planes)
are estimated using the full covariance matrix. The cell e.s.d.'s are taken
into account individually in the estimation of e.s.d.'s in distances, angles
and torsion angles; correlations between e.s.d.'s in cell parameters are only
used when they are defined by crystal symmetry. An approximate (isotropic)
treatment of cell e.s.d.'s is used for estimating e.s.d.'s involving l.s.
planes.
;
loop_
    _geom_bond_atom_site_label_1
    _geom_bond_atom_site_label_2
    _geom_bond_site_symmetry_2
    _geom_bond_distance
    _geom_bond_publ_flag
    S1 C1 . 1.653(3) ?
    N1 C1 . 1.350(4) ?
    N1 N2 . 1.372(3) ?
    N1 H1 . 0.8600 ?
    N2 C2 . 1.277(4) ?
    N3 C1 . 1.349(4) ?
    N3 N4 . 1.368(3) ?
    N3 H3 . 0.8600 ?
    N4 C11 . 1.288(4) ?
    O1 C7 . 1.361(4) ?
    O1 C10 . 1.414(4) ?
    O2 C16 . 1.359(4) ?
    O2 C19 . 1.418(4) ?
    C2 C4 . 1.472(4) ?
    C2 C3 . 1.498(4) ?
    C3 H3A . 0.9600 ?
    C3 H3B . 0.9600 ?
    C3 H3C . 0.9600 ?
    C4 C9 . 1.382(4) ?
    C4 C5 . 1.394(4) ?
    C5 C6 . 1.364(4) ?
    C5 H5 . 0.9300 ?
    C6 C7 . 1.383(4) ?
    C6 H6 . 0.9300 ?
    C7 C8 . 1.370(4) ?
    C8 C9 . 1.384(4) ?
    C8 H8 . 0.9300 ?
    C9 H9 . 0.9300 ?
    C10 H10A . 0.9600 ?
    C10 H10B . 0.9600 ?
    C10 H10C . 0.9600 ?
    C11 C13 . 1.473(4) ?
    C11 C12 . 1.499(4) ?
    C12 H12A . 0.9600 ?
    C12 H12B . 0.9600 ?
    C12 H12C . 0.9600 ?
    C13 C14 . 1.379(4) ?
    C13 C18 . 1.393(4) ?
    C14 C15 . 1.375(4) ?
    C14 H14 . 0.9300 ?
    C15 C16 . 1.383(4) ?
    C15 H15 . 0.9300 ?
    C16 C17 . 1.371(4) ?
    C17 C18 . 1.374(4) ?
    C17 H17 . 0.9300 ?
    C18 H18 . 0.9300 ?
    C19 H19A . 0.9600 ?
    C19 H19B . 0.9600 ?
    C19 H19C . 0.9600 ?
loop_
    _geom_angle_atom_site_label_1
    _geom_angle_atom_site_label_2
    _geom_angle_atom_site_label_3
    _geom_angle_site_symmetry_1
    _geom_angle_site_symmetry_3
    _geom_angle
    _geom_angle_publ_flag
    C1 N1 N2 . . 119.2(3) ?
    C1 N1 H1 . . 120.4 ?
    N2 N1 H1 . . 120.4 ?
    C2 N2 N1 . . 119.7(3) ?
    C1 N3 N4 . . 122.0(3) ?
    C1 N3 H3 . . 119.0 ?
    N4 N3 H3 . . 119.0 ?
    C11 N4 N3 . . 116.3(3) ?
    C7 O1 C10 . . 117.8(3) ?
    C16 O2 C19 . . 119.5(3) ?
    N3 C1 N1 . . 112.2(3) ?
    N3 C1 S1 . . 125.8(2) ?
    N1 C1 S1 . . 122.1(2) ?
    N2 C2 C4 . . 116.1(3) ?
    N2 C2 C3 . . 123.7(3) ?
    C4 C2 C3 . . 120.2(3) ?
    C2 C3 H3A . . 109.5 ?
    C2 C3 H3B . . 109.5 ?
    H3A C3 H3B . . 109.5 ?
    C2 C3 H3C . . 109.5 ?
    H3A C3 H3C . . 109.5 ?
    H3B C3 H3C . . 109.5 ?
    C9 C4 C5 . . 116.6(3) ?
    C9 C4 C2 . . 122.2(3) ?
    C5 C4 C2 . . 121.2(3) ?
    C6 C5 C4 . . 121.7(3) ?
    C6 C5 H5 . . 119.2 ?
    C4 C5 H5 . . 119.2 ?
    C5 C6 C7 . . 120.6(3) ?
    C5 C6 H6 . . 119.7 ?
    C7 C6 H6 . . 119.7 ?
    O1 C7 C8 . . 125.1(3) ?
    O1 C7 C6 . . 115.8(3) ?
    C8 C7 C6 . . 119.1(3) ?
    C7 C8 C9 . . 119.8(3) ?
    C7 C8 H8 . . 120.1 ?
    C9 C8 H8 . . 120.1 ?
    C4 C9 C8 . . 122.2(3) ?
    C4 C9 H9 . . 118.9 ?
    C8 C9 H9 . . 118.9 ?
    O1 C10 H10A . . 109.5 ?
    O1 C10 H10B . . 109.5 ?
    H10A C10 H10B . . 109.5 ?
    O1 C10 H10C . . 109.5 ?
    H10A C10 H10C . . 109.5 ?
    H10B C10 H10C . . 109.5 ?
    N4 C11 C13 . . 115.4(3) ?
    N4 C11 C12 . . 124.4(3) ?
    C13 C11 C12 . . 120.1(3) ?
    C11 C12 H12A . . 109.5 ?
    C11 C12 H12B . . 109.5 ?
    H12A C12 H12B . . 109.5 ?
    C11 C12 H12C . . 109.5 ?
    H12A C12 H12C . . 109.5 ?
    H12B C12 H12C . . 109.5 ?
    C14 C13 C18 . . 116.5(3) ?
    C14 C13 C11 . . 121.3(3) ?
    C18 C13 C11 . . 122.1(3) ?
    C15 C14 C13 . . 122.7(3) ?
    C15 C14 H14 . . 118.7 ?
    C13 C14 H14 . . 118.7 ?
    C14 C15 C16 . . 119.5(3) ?
    C14 C15 H15 . . 120.3 ?
    C16 C15 H15 . . 120.3 ?
    O2 C16 C17 . . 116.4(3) ?
    O2 C16 C15 . . 124.4(3) ?
    C17 C16 C15 . . 119.2(3) ?
    C16 C17 C18 . . 120.6(3) ?
    C16 C17 H17 . . 119.7 ?
    C18 C17 H17 . . 119.7 ?
    C17 C18 C13 . . 121.5(3) ?
    C17 C18 H18 . . 119.2 ?
    C13 C18 H18 . . 119.2 ?
    O2 C19 H19A . . 109.5 ?
    O2 C19 H19B . . 109.5 ?
    H19A C19 H19B . . 109.5 ?
    O2 C19 H19C . . 109.5 ?
    H19A C19 H19C . . 109.5 ?
    H19B C19 H19C . . 109.5 ?
loop_
    _geom_hbond_atom_site_label_D
    _geom_hbond_atom_site_label_H
    _geom_hbond_atom_site_label_A
    _geom_hbond_site_symmetry_A
    _geom_hbond_distance_DH
    _geom_hbond_distance_HA
    _geom_hbond_distance_DA
    _geom_hbond_angle_DHA
    C17 H17 O1 4_576 0.93 2.59 3.478(4) 160.5
    C3 H3A S1 3_757 0.96 2.90 3.503(3) 121.9
data_global
_journal_date_recd_electronic     2011-05-24
_journal_date_accepted     2011-07-19
_journal_name_full     'Acta Crystallographica, Section E'
_journal_year     2011
_journal_volume     67
_journal_issue      8
_journal_page_first     o2132
_journal_page_last     o2132
_journal_paper_category     QO
_journal_coeditor_code     CV5100
_publ_contact_author_name     'Xinyu Zhao'
_publ_contact_author_address
;
School of Petrochemical Engineering,
Shenyang University of Technology,
Liaoyang 111003, People's Republic of China
;
_publ_contact_author_email     xyzhaosut@163.com
_publ_contact_author_fax     '86 419 5319252'
_publ_contact_author_phone     '86 419 5319252'
_publ_section_title
;
1,5-Bis[1-(4-methoxyphenyl)ethylidene]thiocarbonohydrazide
;
loop_
    _publ_author_name
    _publ_author_address
    'Xinyu Zhao'
;
School of Petrochemical Engineering,
Shenyang University of Technology,
Liaoyang 111003, People's Republic of China
;
