# Supplementary material for: 1,5-Bis[1-(4-meth­oxy­phen­yl)ethyl­idene]thio­carbonohydrazide
Source: Acta Crystallogr Sect E Struct Rep Online. 2011 Jul 23;67(Pt 8):o2132. doi: 10.1107/S1600536811029023 (PMC3213572; doi:10.1107/S1600536811029023)
Supplement: Supplementary file 2 [file e-67-o2132-Isup2.hkl]

# 
# h,k,l, Fc-squared, Fo-squared, sigma(Fo-squared) and status flag 
# 
data_I
_shelx_title ' 110501d in P2(1)/n' 
_shelx_refln_list_code          4 
_shelx_F_calc_maximum      248.30 
_exptl_crystal_F_000       784.00 
_reflns_d_resolution_high  0.8403 
 
loop_ 
 _symmetry_equiv_pos_as_xyz 
 'x, y, z' 
 '-x+1/2, y+1/2, -z+1/2' 
 '-x, -y, -z' 
 'x-1/2, -y-1/2, z-1/2' 
 
_cell_length_a     7.4225 
_cell_length_b    11.4705 
_cell_length_c    21.7490 
_cell_angle_alpha  90.000 
_cell_angle_beta   91.781 
_cell_angle_gamma  90.000 
 
_shelx_F_squared_multiplier     1.000 
 
loop_ 
 _refln_index_h 
 _refln_index_k 
 _refln_index_l 
 _refln_F_squared_calc 
 _refln_F_squared_meas 
 _refln_F_squared_sigma 
 _refln_observed_status 
   2   0   0     9043.77     9276.92    224.22 o 
   4   0   0     1719.92     1618.86     53.62 o 
   6   0   0      918.46      876.76     42.65 o 
   8   0   0        0.61       30.46     29.85 o 
   1   1   0      272.18      257.79      8.58 o 
   2   1   0    61651.14    59239.81   1058.98 o 
   3   1   0      264.59      260.84     10.64 o 
   4   1   0     5166.19     5181.24     89.16 o 
   5   1   0      112.76      131.37     11.09 o 
   6   1   0      102.29      129.70     16.98 o 
   7   1   0       50.10       85.51     24.98 o 
   8   1   0       13.88       14.28     17.40 o 
   0   2   0     9614.93    10583.94    232.44 o 
   1   2   0      124.98      131.17      6.93 o 
   2   2   0    26660.27    26330.74    427.80 o 
   3   2   0      103.63      113.70     20.16 o 
   4   2   0        5.58       21.50     14.32 o 
   5   2   0       45.11       58.34      9.87 o 
   6   2   0      109.75      114.22     18.28 o 
   7   2   0        1.67       -0.30     12.49 o 
   8   2   0       81.63      101.14     29.25 o 
   1   3   0     5590.20     5955.95     83.71 o 
   2   3   0       56.97       63.31      6.31 o 
   3   3   0        0.06       -5.33      5.99 o 
   4   3   0     4581.92     4605.03    151.24 o 
   5   3   0     1170.97     1227.40     36.36 o 
   6   3   0      436.17      454.18     23.41 o 
   7   3   0        5.33       11.05     13.77 o 
   8   3   0       39.13       66.34     19.80 o 
   0   4   0     1101.11     1175.31     26.92 o 
   1   4   0      931.05      941.24     16.97 o 
   2   4   0     1505.94     1575.74     29.73 o 
   3   4   0     6589.00     6854.33    152.63 o 
   4   4   0      810.65      795.94     27.05 o 
   5   4   0       32.44       19.40     10.97 o 
   6   4   0       17.80       -2.23     11.25 o 
   7   4   0      228.86      238.32     25.07 o 
   8   4   0       17.91        9.49     15.92 o 
   1   5   0      981.48     1096.19     19.60 o 
   2   5   0      144.76      161.44      6.82 o 
   3   5   0        6.54       16.34      6.78 o 
   4   5   0        4.08       10.36     14.01 o 
   5   5   0      235.38      270.18     30.16 o 
   6   5   0      156.90      150.12     19.60 o 
   7   5   0       66.59       53.70     19.19 o 
   8   5   0        5.99       -0.61     15.94 o 
   0   6   0      739.71      855.65     18.64 o 
   1   6   0      277.05      316.31     10.79 o 
   2   6   0       73.18       75.64      6.93 o 
   3   6   0      181.18      184.62     13.73 o 
   4   6   0       16.90        8.17     10.23 o 
   5   6   0      116.47      127.48     18.31 o 
   6   6   0        0.02      -17.12     11.41 o 
   7   6   0       14.16       10.30     14.14 o 
   1   7   0        8.75        3.79      4.82 o 
   2   7   0        2.24       -5.19      5.92 o 
   3   7   0       37.21       45.88      9.91 o 
   4   7   0       48.93       38.43     13.96 o 
   5   7   0       30.78       18.24     32.60 o 
   6   7   0        9.75        3.61     13.71 o 
   7   7   0        0.80        9.86     15.29 o 
   0   8   0       19.07       22.48      9.52 o 
   1   8   0       59.80       47.22      7.60 o 
   2   8   0        6.14      -10.18      6.79 o 
   3   8   0       20.86        4.23     10.83 o 
   4   8   0        2.67      -13.43      8.95 o 
   5   8   0      255.07      286.37     25.84 o 
   6   8   0       53.80       58.77     17.23 o 
   7   8   0       15.36        3.18     15.22 o 
   1   9   0      184.96      204.52     16.37 o 
   2   9   0      163.76      169.55     15.82 o 
   3   9   0      134.25      168.00     16.26 o 
   4   9   0      109.32      115.75     19.53 o 
   5   9   0        0.03       -2.42     13.17 o 
   6   9   0        3.20       -6.41     13.52 o 
   0  10   0       91.82      152.93     28.64 o 
   1  10   0        2.80       13.06     11.97 o 
   2  10   0       28.44       38.61     12.01 o 
   3  10   0        4.25       -4.66      9.39 o 
   4  10   0       63.24       58.29     12.95 o 
   5  10   0       35.77       36.62     30.46 o 
   6  10   0       15.53        1.58     16.45 o 
   1  11   0        7.53       11.10     11.32 o 
   2  11   0        1.83       10.44     10.87 o 
   3  11   0       55.58       35.90     12.07 o 
   4  11   0        3.58        7.87     15.52 o 
   5  11   0        9.36       12.10     31.07 o 
   0  12   0        7.73       44.48     22.54 o 
   1  12   0       62.30       44.04     16.35 o 
   2  12   0        0.41       -9.83     11.48 o 
   3  12   0        0.71        4.34     11.82 o 
   4  12   0        4.37      -11.58     12.17 o 
   1  13   0       55.31       41.79     19.14 o 
   2  13   0        0.56       -2.23     11.66 o 
  -7   0   1       48.62      102.36     28.03 o 
  -5   0   1      184.75      193.75     18.89 o 
  -3   0   1     1881.71     1972.24     57.88 o 
   1   0   1      527.20      486.82     16.45 o 
   3   0   1      858.52      806.69     30.46 o 
   5   0   1      268.85      271.13     21.32 o 
   7   0   1        0.45        4.87     20.72 o 
  -8   1   1       33.19       51.44     20.47 o 
  -7   1   1       18.18       20.11     17.67 o 
  -6   1   1       37.84       38.60     12.27 o 
  -5   1   1       29.01       15.14     10.36 o 
  -4   1   1     1252.49     1231.41     30.35 o 
  -3   1   1      123.33      102.73      7.98 o 
  -2   1   1        2.70       13.09      8.26 o 
  -1   1   1       66.90       54.65      4.39 o 
   1   1   1     2930.53     2982.63    101.45 o 
   2   1   1    42784.33    42809.84    627.45 o 
   3   1   1     1213.16     1228.89     39.63 o 
   4   1   1     2084.01     2022.18    139.22 o 
   5   1   1       45.02       42.42     10.00 o 
   6   1   1      302.54      296.69     18.94 o 
   7   1   1       37.28       58.56     15.87 o 
   8   1   1        5.78       55.75     19.46 o 
  -8   2   1        4.49      -15.84     18.28 o 
  -7   2   1       70.93       75.24     40.52 o 
  -6   2   1      296.14      248.41     32.29 o 
  -5   2   1       34.10       41.04     10.74 o 
  -4   2   1        0.14       -6.68      7.17 o 
  -3   2   1     3002.37     2953.06     46.13 o 
  -2   2   1        3.22       10.66      5.17 o 
  -1   2   1     1317.40     1339.04     24.88 o 
   0   2   1     4482.95     4713.14     56.68 o 
   1   2   1     2433.73     2551.02     45.88 o 
   2   2   1     2503.51     2505.47     79.39 o 
   3   2   1      521.56      589.53     14.42 o 
   4   2   1     8272.94     8177.23    118.07 o 
   5   2   1      355.44      343.46     13.60 o 
   6   2   1       44.91       78.09     14.48 o 
   7   2   1       95.26       86.52     17.35 o 
   8   2   1       32.61       57.88     24.37 o 
  -8   3   1       39.13       61.14     19.76 o 
  -7   3   1        0.63        1.57     12.23 o 
  -6   3   1       47.63       39.52     13.01 o 
  -5   3   1      686.56      662.63     25.32 o 
  -4   3   1       82.91      136.17     24.77 o 
  -3   3   1       66.73       80.63     10.50 o 
  -2   3   1      378.31      331.26     10.64 o 
  -1   3   1     7169.17     7579.52    104.46 o 
   0   3   1     3444.53     3549.76     39.77 o 
   1   3   1        3.82        6.83      3.05 o 
   2   3   1      295.11      252.16     11.41 o 
   3   3   1        4.75        5.88      4.20 o 
   4   3   1      132.67      171.20     10.66 o 
   5   3   1       92.68      133.53     15.87 o 
   6   3   1      761.37      801.48     31.49 o 
   7   3   1       13.14        7.54     12.70 o 
   8   3   1       14.86       14.46     16.22 o 
  -8   4   1       24.27       11.58     16.05 o 
  -7   4   1       63.52       62.11     16.15 o 
  -6   4   1        7.63       -0.51     10.74 o 
  -5   4   1       10.84        7.92      9.63 o 
  -4   4   1       72.68       65.28     11.63 o 
  -3   4   1      195.49      186.24     14.20 o 
  -2   4   1       25.86       25.73      5.96 o 
  -1   4   1     1126.75     1072.32     28.14 o 
   0   4   1     2687.84     2875.24     33.99 o 
   1   4   1     2275.33     2345.49     32.87 o 
   2   4   1      952.64      935.53     16.65 o 
   3   4   1       57.13       93.25     11.84 o 
   4   4   1      120.56      151.71     20.11 o 
   5   4   1       39.80       19.17     10.31 o 
   6   4   1      508.43      413.31     23.76 o 
   7   4   1        4.12        3.39     18.58 o 
   8   4   1        0.71       11.84     16.98 o 
  -8   5   1        0.50      -20.29     13.52 o 
  -7   5   1        0.10       24.94     14.57 o 
  -6   5   1       12.08       10.29     12.79 o 
  -5   5   1      152.42      143.65     17.41 o 
  -4   5   1      230.44      220.47     16.82 o 
  -3   5   1      302.36      282.29     20.87 o 
  -2   5   1     1046.07     1129.28     24.94 o 
  -1   5   1     6945.45     7415.28    106.21 o 
   0   5   1      361.83      421.57      9.13 o 
   1   5   1     2398.95     2348.33     42.04 o 
   2   5   1      512.59      479.02     14.95 o 
   3   5   1     1056.10      910.92     23.28 o 
   4   5   1       55.30       67.08     12.23 o 
   5   5   1      330.95      299.16     19.82 o 
   6   5   1        3.78       -2.86     10.68 o 
   7   5   1        7.94       -0.61     12.06 o 
   8   5   1       47.69       35.95     28.03 o 
  -7   6   1       95.54       79.18     17.65 o 
  -6   6   1        0.13      -13.02     12.41 o 
  -5   6   1       37.13       23.52     16.76 o 
  -4   6   1        8.49       -2.84     10.06 o 
  -3   6   1      154.98      198.55     16.39 o 
  -2   6   1      532.01      516.06     19.96 o 
  -1   6   1     1219.50     1360.90     32.65 o 
   0   6   1      569.07      552.98     11.55 o 
   1   6   1      995.35     1041.01     16.53 o 
   2   6   1      569.65      550.45     15.05 o 
   3   6   1        1.12        4.74      6.31 o 
   4   6   1       35.25       12.68     10.10 o 
   5   6   1       46.37       34.27     12.66 o 
   6   6   1        1.14       -5.32     12.23 o 
   7   6   1       50.56       32.45     16.10 o 
  -7   7   1        0.08       11.19     14.93 o 
  -6   7   1        0.11        1.27     11.84 o 
  -5   7   1       71.09       71.98     15.72 o 
  -4   7   1       85.75       89.67     16.58 o 
  -3   7   1      206.94      218.91     13.60 o 
  -2   7   1        5.87       -2.15      6.44 o 
  -1   7   1      174.30      151.51     10.44 o 
   0   7   1       82.94       79.28      6.42 o 
   1   7   1       72.95       82.34      8.18 o 
   2   7   1       40.99       45.34     14.32 o 
   3   7   1      239.84      260.91     16.20 o 
   4   7   1        0.82        4.23     10.68 o 
   5   7   1       55.29       45.55     18.89 o 
   6   7   1        0.66      -10.18     12.27 o 
   7   7   1      146.41      156.08     23.68 o 
  -7   8   1        3.62       -7.07     19.19 o 
  -6   8   1        1.41      -17.06     13.40 o 
  -5   8   1       26.78       30.08     17.97 o 
  -4   8   1       38.19       20.97     10.91 o 
  -3   8   1       28.67       22.22     11.99 o 
  -2   8   1      290.45      279.99     14.53 o 
  -1   8   1       19.82       10.90      6.70 o 
   0   8   1      172.22      177.53     15.85 o 
   1   8   1        0.51       -5.90      5.88 o 
   2   8   1       58.26       51.10     10.68 o 
   3   8   1      243.78      244.47     17.80 o 
   4   8   1        0.15      -12.40      8.26 o 
   5   8   1       60.79       70.34     40.82 o 
   6   8   1        0.05        2.81     11.97 o 
   7   8   1        6.05       -7.62     14.22 o 
  -6   9   1       22.92        4.73     29.85 o 
  -5   9   1        2.56        7.73     12.57 o 
  -4   9   1       26.61        7.01     12.88 o 
  -3   9   1      539.58      493.19     26.50 o 
  -2   9   1        6.03       -5.90      9.81 o 
  -1   9   1      108.21      101.12     12.65 o 
   0   9   1       21.55       21.88      8.55 o 
   1   9   1       24.61        4.12     16.40 o 
   2   9   1       36.34       16.71     11.83 o 
   3   9   1      117.03      153.29     15.69 o 
   4   9   1        5.80       -8.78      8.62 o 
   5   9   1       52.17       25.22     27.42 o 
   6   9   1        7.80       -6.67     14.43 o 
  -6  10   1       49.99       38.38     17.96 o 
  -5  10   1      223.64      185.99     23.45 o 
  -4  10   1       24.83       14.50     11.54 o 
  -3  10   1       39.97       67.00     15.72 o 
  -2  10   1      227.12      227.31     28.59 o 
  -1  10   1      335.77      283.93     16.33 o 
   0  10   1      104.41       94.67     11.85 o 
   1  10   1      166.49      176.67     16.88 o 
   2  10   1      103.16       98.87     14.77 o 
   3  10   1        7.79       -6.05      9.62 o 
   4  10   1        1.13      -13.54      9.11 o 
   5  10   1       51.50       50.75     17.67 o 
  -5  11   1        4.47       -0.74     13.44 o 
  -4  11   1      139.40      150.14     18.37 o 
  -3  11   1      191.56      184.71     18.63 o 
  -2  11   1       84.62       49.37     16.15 o 
  -1  11   1       41.81       20.33     15.84 o 
   0  11   1      318.05      315.58     24.74 o 
   1  11   1       31.47       34.08     17.82 o 
   2  11   1        0.76      -11.71      9.84 o 
   3  11   1      109.94       83.52     14.99 o 
   4  11   1       38.82       20.93     17.18 o 
   5  11   1        0.73        2.13     19.19 o 
  -4  12   1       11.74        2.11     13.06 o 
  -3  12   1        8.82        1.87     12.22 o 
  -2  12   1      218.09      302.73     31.33 o 
  -1  12   1       29.56       32.38     12.84 o 
   0  12   1        0.25       23.22     14.57 o 
   1  12   1       91.69       97.46     26.20 o 
   2  12   1      102.23      119.49     20.12 o 
   3  12   1       16.57       20.28     12.93 o 
   4  12   1        0.03      -18.29     12.95 o 
  -2  13   1       30.87       34.54     14.49 o 
  -1  13   1        6.34        0.08     14.82 o 
   0  13   1      101.87      160.23     23.48 o 
   1  13   1        0.51        7.46     15.92 o 
   2  13   1       12.80       17.99     13.52 o 
  -8   0   2       85.26      152.32     35.34 o 
  -6   0   2       28.97       24.72     10.98 o 
  -4   0   2      334.52      297.33     18.89 o 
  -2   0   2    13049.83    13643.03    325.97 o 
   2   0   2    15826.77    15933.32    380.19 o 
   4   0   2      176.78      168.16     15.84 o 
   6   0   2      989.63     1019.94     46.91 o 
   8   0   2        9.37       14.01     28.03 o 
  -8   1   2        8.42       45.32     20.16 o 
  -7   1   2        0.26       -5.48     15.23 o 
  -6   1   2      286.66      293.63     18.65 o 
  -5   1   2      640.94      681.50     19.27 o 
  -4   1   2      649.38      648.79     24.44 o 
  -3   1   2        2.24        1.35      3.62 o 
  -2   1   2       62.73       68.06      6.36 o 
  -1   1   2     8782.16     9186.12    336.05 o 
   0   1   2     5242.99     5518.26    134.65 o 
   1   1   2     1405.48     1365.24     23.59 o 
   2   1   2     3352.93     3201.63     94.75 o 
   3   1   2       60.29       97.56      7.40 o 
   4   1   2      561.11      533.95     25.18 o 
   5   1   2      132.09      159.55     12.23 o 
   6   1   2      257.90      261.62     18.09 o 
   7   1   2       25.94       14.03     15.23 o 
   8   1   2      209.34      415.80     99.92 o 
  -8   2   2        4.03       13.40     20.11 o 
  -7   2   2       73.70       83.33     16.69 o 
  -6   2   2       14.62       12.07     10.10 o 
  -5   2   2        7.49       -2.81      7.20 o 
  -4   2   2      267.80      231.26      9.93 o 
  -3   2   2     5091.82     5098.64     83.40 o 
  -2   2   2     1694.65     1725.27     36.00 o 
  -1   2   2      818.30      769.24     14.84 o 
   0   2   2     3505.54     3652.00     39.79 o 
   1   2   2     8870.66     8961.97    105.42 o 
   2   2   2     6710.80     6757.97     95.30 o 
   3   2   2     1728.38     1719.97     30.47 o 
   4   2   2     6693.93     6627.74    270.84 o 
   5   2   2      179.31      208.86     13.33 o 
   6   2   2       52.21       65.70     13.76 o 
   7   2   2      211.28      253.80     53.92 o 
   8   2   2       18.41       28.03     21.93 o 
  -8   3   2       49.47       35.52     18.39 o 
  -7   3   2        0.07       -0.37     11.86 o 
  -6   3   2       30.76       38.78     12.73 o 
  -5   3   2      276.71      235.88     15.69 o 
  -4   3   2        0.05       -4.11      6.58 o 
  -3   3   2      258.45      268.72     16.76 o 
  -2   3   2     1462.52     1436.39     27.07 o 
  -1   3   2      571.55      583.60     13.46 o 
   0   3   2     3240.15     3394.87     38.32 o 
   1   3   2     4446.81     4822.98     59.96 o 
   2   3   2       58.07       83.05      8.27 o 
   3   3   2       12.29       23.18      5.38 o 
   4   3   2      871.29      857.50     20.62 o 
   5   3   2     1652.78     1657.80     44.55 o 
   6   3   2     1538.37     1475.14     45.70 o 
   7   3   2       79.43      105.84     18.39 o 
   8   3   2        1.29      -17.17     18.28 o 
  -8   4   2        3.14       19.69     16.45 o 
  -7   4   2       28.69       27.72     13.79 o 
  -6   4   2        0.01       12.63     11.83 o 
  -5   4   2       52.59       63.90     12.84 o 
  -4   4   2      133.38      184.08     23.76 o 
  -3   4   2       49.71       72.72     11.10 o 
  -2   4   2      115.98      146.90      8.32 o 
  -1   4   2      414.16      422.47      9.84 o 
   0   4   2     3637.43     3912.48     44.62 o 
   1   4   2      731.27      807.96     12.76 o 
   2   4   2     2883.04     3071.93     42.04 o 
   3   4   2     3421.07     3572.56     56.26 o 
   4   4   2      656.90      599.98     23.45 o 
   5   4   2        5.30       -4.42      9.20 o 
   6   4   2        5.15       21.18     16.15 o 
   7   4   2       44.64       73.74     16.83 o 
   8   4   2      211.11      231.77     27.67 o 
  -8   5   2       10.78       -1.45     16.74 o 
  -7   5   2       35.48       22.19     15.01 o 
  -6   5   2       23.89       16.54     12.57 o 
  -5   5   2       96.04       90.67     15.18 o 
  -4   5   2      174.97      218.35     21.02 o 
  -3   5   2      344.13      371.74     17.97 o 
  -2   5   2     1886.03     1885.49     36.82 o 
  -1   5   2      503.87      455.13     11.58 o 
   0   5   2      481.27      481.96     10.19 o 
   1   5   2       50.30       52.15      4.66 o 
   2   5   2      927.70      939.54     18.12 o 
   3   5   2      401.08      426.52     12.31 o 
   4   5   2      422.32      385.27     19.76 o 
   5   5   2      105.11       99.17     16.37 o 
   6   5   2      101.32       97.31     28.03 o 
   7   5   2        4.06       -7.50     12.70 o 
   8   5   2       42.94       31.07     16.80 o 
  -7   6   2       20.04        9.54     13.77 o 
  -6   6   2       20.58        0.16     11.84 o 
  -5   6   2      182.19      212.33     21.81 o 
  -4   6   2      108.02      107.02     18.28 o 
  -3   6   2        2.19       -8.05      6.00 o 
  -2   6   2      129.67      136.67     21.58 o 
  -1   6   2      589.16      630.80     16.86 o 
   0   6   2     3243.69     3530.21     43.22 o 
   1   6   2     3020.10     3317.77     40.68 o 
   2   6   2      902.04      904.82     18.64 o 
   3   6   2      519.01      498.06     17.44 o 
   4   6   2      209.86      203.34     21.02 o 
   5   6   2       61.43       70.21     17.67 o 
   6   6   2       99.48      112.20     18.82 o 
   7   6   2        9.58       -5.19     14.48 o 
  -7   7   2        0.44      -19.10     12.73 o 
  -6   7   2        4.06       -2.22     12.14 o 
  -5   7   2        7.94       -4.75     15.84 o 
  -4   7   2        0.01       -0.47     11.10 o 
  -3   7   2      405.32      380.61     16.13 o 
  -2   7   2      556.67      549.61     27.13 o 
  -1   7   2      165.55      185.83      8.10 o 
   0   7   2       13.24        0.44      4.22 o 
   1   7   2      696.85      674.53     13.33 o 
   2   7   2      536.34      548.69     18.51 o 
   3   7   2      438.13      444.44     21.62 o 
   4   7   2      534.82      462.73     44.48 o 
   5   7   2      130.61      141.47     19.76 o 
   6   7   2        0.20      -18.06     12.04 o 
   7   7   2       62.67       94.01     19.59 o 
  -7   8   2       37.73        8.90     15.81 o 
  -6   8   2        4.33       -2.77     12.47 o 
  -5   8   2       45.19       34.12     20.72 o 
  -4   8   2       75.91       76.54     13.78 o 
  -3   8   2       28.53       31.25      9.84 o 
  -2   8   2       18.51       35.07      9.36 o 
  -1   8   2      651.46      614.13     14.43 o 
   0   8   2       39.13       40.89     10.47 o 
   1   8   2       66.06       62.77      8.61 o 
   2   8   2        0.01       -9.85      6.57 o 
   3   8   2       55.30       35.92     10.57 o 
   4   8   2        0.34      -12.36     10.54 o 
   5   8   2      276.62      285.58     26.04 o 
   6   8   2        0.02       -0.77     13.57 o 
   7   8   2        1.56       -7.43     34.12 o 
  -6   9   2        5.17       -3.25     15.54 o 
  -5   9   2        6.12       10.91     22.24 o 
  -4   9   2       19.83        9.17     10.54 o 
  -3   9   2       92.43       85.55     20.02 o 
  -2   9   2       35.41       13.75      8.29 o 
  -1   9   2      146.25      143.23     14.75 o 
   0   9   2      301.29      283.39     13.03 o 
   1   9   2       78.28       62.07     11.68 o 
   2   9   2       14.62       -7.82     11.61 o 
   3   9   2       40.97       34.21     11.21 o 
   4   9   2      141.01      151.23     16.26 o 
   5   9   2        1.52      -18.61     12.41 o 
   6   9   2       33.41        3.83     14.79 o 
  -5  10   2        0.09      -16.00     13.09 o 
  -4  10   2       81.80      109.85     16.02 o 
  -3  10   2       73.17       59.66     13.38 o 
  -2  10   2        1.16       -3.03      9.24 o 
  -1  10   2       35.47       13.98     10.01 o 
   0  10   2       91.29      111.66     12.34 o 
   1  10   2        0.05      -12.11      8.07 o 
   2  10   2      325.81      283.19     16.71 o 
   3  10   2        0.79        3.51     10.42 o 
   4  10   2       23.85        5.38     10.56 o 
   5  10   2       21.65       12.59     15.44 o 
  -5  11   2        9.26       -4.49     14.86 o 
  -4  11   2        9.18       18.22     13.36 o 
  -3  11   2       64.96       81.22     15.35 o 
  -2  11   2      111.06      156.03     18.00 o 
  -1  11   2       45.67       35.08     12.30 o 
   0  11   2        2.25       -9.48     12.57 o 
   1  11   2      243.91      256.23     20.51 o 
   2  11   2      287.29      276.75     28.98 o 
   3  11   2        1.27      -12.09     10.21 o 
   4  11   2       65.83       66.03     16.26 o 
   5  11   2       11.82        5.33     18.58 o 
  -4  12   2        0.89        6.39     12.90 o 
  -3  12   2        1.49      -10.82     11.26 o 
  -2  12   2        2.78       16.72     15.44 o 
  -1  12   2      403.74      357.86     25.41 o 
   0  12   2      306.63      322.26     25.77 o 
   1  12   2       13.45        5.99     27.72 o 
   2  12   2        0.22       -5.79     11.04 o 
   3  12   2       73.29       68.58     14.87 o 
   4  12   2        1.61        1.74     12.88 o 
  -2  13   2        2.92       12.09     13.61 o 
  -1  13   2        0.51      -10.38     14.20 o 
   0  13   2       23.69       27.60     16.98 o 
   1  13   2      131.32      141.54     34.42 o 
   2  13   2       34.21       27.14     15.73 o 
  -7   0   3        8.17       15.84     20.11 o 
  -5   0   3       55.35       67.02     14.62 o 
  -3   0   3     2749.39     2769.18     76.77 o 
  -1   0   3     2009.35     2022.06     99.31 o 
   1   0   3    12794.11    12391.57    296.11 o 
   3   0   3     1359.02     1405.61     46.31 o 
   5   0   3      118.88      161.46     20.72 o 
   7   0   3       29.03       45.09     22.54 o 
  -8   1   3        0.74       23.81     18.00 o 
  -7   1   3       34.77       16.45     16.45 o 
  -6   1   3       48.58       62.39     13.16 o 
  -5   1   3      107.38      118.89     12.51 o 
  -4   1   3       68.55       69.75      7.82 o 
  -3   1   3      509.59      421.86     11.35 o 
  -2   1   3      426.95      403.66     17.31 o 
  -1   1   3     7226.92     7302.68     69.60 o 
   0   1   3     5231.52     5100.86    134.70 o 
   1   1   3     2575.04     2390.06     58.84 o 
   2   1   3     2674.23     2605.39     40.61 o 
   3   1   3     3094.58     2868.57     46.03 o 
   4   1   3      375.20      377.89     13.44 o 
   5   1   3       81.42       86.42     10.03 o 
   6   1   3        9.52        0.77      7.64 o 
   7   1   3        0.28       -7.65     11.61 o 
   8   1   3       22.27       62.55     21.74 o 
  -8   2   3        4.14       -9.14     17.06 o 
  -7   2   3        0.85        3.14     12.14 o 
  -6   2   3       22.26       36.15     12.66 o 
  -5   2   3       18.82       10.97      9.14 o 
  -4   2   3       44.80       40.08      8.57 o 
  -3   2   3        6.63        0.85      3.89 o 
  -2   2   3      726.61      709.26     18.99 o 
  -1   2   3     1650.88     1662.44     20.18 o 
   0   2   3     1512.10     1609.81     19.65 o 
   1   2   3      933.63      934.96     15.04 o 
   2   2   3        6.43        0.73      4.57 o 
   3   2   3      948.16      875.76     19.77 o 
   4   2   3      927.47      855.44     20.98 o 
   5   2   3       63.44       58.46      9.01 o 
   6   2   3       93.35       95.01     15.18 o 
   7   2   3       56.91       68.21     16.55 o 
   8   2   3        4.19       26.81     21.93 o 
  -8   3   3       16.47       23.69     22.54 o 
  -7   3   3        6.96        0.15     12.79 o 
  -6   3   3       32.21       49.35     18.89 o 
  -5   3   3       11.30        2.00      8.77 o 
  -4   3   3      516.14      434.92     25.59 o 
  -3   3   3       92.54      139.89     16.15 o 
  -2   3   3      261.01      262.80      7.32 o 
  -1   3   3     2328.89     2455.74     29.21 o 
   0   3   3      516.96      523.56      9.30 o 
   1   3   3       80.13       86.04      5.31 o 
   2   3   3      157.03      150.17      6.99 o 
   3   3   3      366.89      352.19     11.74 o 
   4   3   3       39.73       40.03     10.67 o 
   5   3   3       88.34      103.31     14.31 o 
   6   3   3      405.27      386.66     21.97 o 
   7   3   3       18.39       12.59     13.44 o 
   8   3   3       18.51       -1.49     16.15 o 
  -8   4   3        1.21        2.40     25.59 o 
  -7   4   3       51.56       45.29     20.11 o 
  -6   4   3      139.01      119.23     18.08 o 
  -5   4   3       36.31       35.58     18.89 o 
  -4   4   3       10.82        6.36      7.89 o 
  -3   4   3     1543.65     1385.77    110.89 o 
  -2   4   3        1.40       -0.98      2.78 o 
  -1   4   3      583.08      577.01     10.68 o 
   0   4   3      579.82      620.65     11.12 o 
   1   4   3      591.73      614.66     11.08 o 
   2   4   3       84.30       95.28      6.72 o 
   3   4   3       99.25       87.54      8.11 o 
   4   4   3        8.24        1.44     10.66 o 
   5   4   3       24.99       23.59     10.74 o 
   6   4   3       27.28       17.10     11.97 o 
   7   4   3      100.19      137.70     21.63 o 
   8   4   3      161.71      138.72     23.88 o 
  -8   5   3        6.24        5.94     15.92 o 
  -7   5   3        0.04       -9.24     12.47 o 
  -6   5   3       87.47       78.66     16.38 o 
  -5   5   3      530.61      524.90     24.64 o 
  -4   5   3       11.01       21.40     10.55 o 
  -3   5   3      111.69      126.47     14.15 o 
  -2   5   3      364.91      451.10     14.75 o 
  -1   5   3      789.53      704.33     12.97 o 
   0   5   3      407.03      418.44      9.58 o 
   1   5   3      305.61      254.19      7.39 o 
   2   5   3       30.24       42.26      5.79 o 
   3   5   3        6.10        5.58      5.51 o 
   4   5   3        3.69       -6.13      7.72 o 
   5   5   3      406.41      392.43     28.94 o 
   6   5   3       53.55       29.23     13.61 o 
   7   5   3       16.12       -0.86     12.88 o 
   8   5   3        4.69       10.36     16.38 o 
  -7   6   3       96.73       98.38     34.42 o 
  -6   6   3       81.77       71.55     16.98 o 
  -5   6   3       45.14       57.94     14.75 o 
  -4   6   3       16.02       23.81     13.10 o 
  -3   6   3      264.73      258.36     12.95 o 
  -2   6   3       88.59       82.31      9.22 o 
  -1   6   3       35.41       32.37      6.04 o 
   0   6   3      167.54      241.61      8.66 o 
   1   6   3      102.96       83.12      5.85 o 
   2   6   3      207.82      225.12     24.27 o 
   3   6   3       26.69       23.11      7.82 o 
   4   6   3      164.94      174.25     38.38 o 
   5   6   3       43.71       30.43     12.70 o 
   6   6   3       13.71       -5.11     11.10 o 
   7   6   3      139.05      105.41     20.25 o 
  -7   7   3       15.36       -0.52     12.96 o 
  -6   7   3       42.42       29.25     20.72 o 
  -5   7   3       32.53       13.36     13.76 o 
  -4   7   3       34.01       29.53     12.90 o 
  -3   7   3       50.92       57.68     10.17 o 
  -2   7   3        4.39       -2.55      6.56 o 
  -1   7   3       12.52       13.02      5.22 o 
   0   7   3      401.35      377.76     11.76 o 
   1   7   3       26.60       25.44      4.98 o 
   2   7   3      793.41      727.89     17.50 o 
   3   7   3       78.76       90.35     16.91 o 
   4   7   3       14.41        0.94     14.01 o 
   5   7   3        1.72      -14.47     10.55 o 
   6   7   3       85.71       96.18     19.14 o 
   7   7   3        0.97        7.67     14.48 o 
  -7   8   3       24.69       25.29     15.87 o 
  -6   8   3        1.70        5.38     12.41 o 
  -5   8   3       82.08       43.85     17.60 o 
  -4   8   3      107.76       84.92     14.40 o 
  -3   8   3        8.09        1.68      8.82 o 
  -2   8   3       66.54       66.74      9.08 o 
  -1   8   3        0.23       -8.15      5.43 o 
   0   8   3      355.08      327.33     10.57 o 
   1   8   3      134.31      153.70     11.08 o 
   2   8   3       36.34       20.47      9.13 o 
   3   8   3       44.91       33.70     10.33 o 
   4   8   3      354.94      320.73     21.92 o 
   5   8   3       49.82       31.83     14.57 o 
   6   8   3      218.15      183.61     53.62 o 
   7   8   3        0.01      -13.88     15.51 o 
  -6   9   3       18.27      -17.05     13.44 o 
  -5   9   3      145.98      147.32     23.25 o 
  -4   9   3       68.48       74.04     14.27 o 
  -3   9   3        8.15        1.11      9.59 o 
  -2   9   3      235.21      232.19     15.13 o 
  -1   9   3      104.10      128.56     14.36 o 
   0   9   3        3.86       -9.94      6.92 o 
   1   9   3       90.60       94.60     20.43 o 
   2   9   3      151.64      179.52     33.82 o 
   3   9   3       16.99        5.29      9.10 o 
   4   9   3       64.99       89.62     14.84 o 
   5   9   3        2.92       13.25     14.43 o 
   6   9   3       84.15       51.48     17.66 o 
  -5  10   3        1.09      -19.50     17.67 o 
  -4  10   3        0.28      -10.75     10.92 o 
  -3  10   3      264.47      298.09     22.25 o 
  -2  10   3       38.82       21.47     15.33 o 
  -1  10   3       41.32       34.70     11.78 o 
   0  10   3        1.54      -13.19      8.79 o 
   1  10   3        0.32       -7.10      9.09 o 
   2  10   3        3.09       -9.76      8.78 o 
   3  10   3      102.63      126.34     34.52 o 
   4  10   3      195.72      173.23     18.84 o 
   5  10   3        0.15      -13.46     16.15 o 
  -5  11   3       23.12       -8.67     15.22 o 
  -4  11   3        1.68      -19.70     13.13 o 
  -3  11   3        5.20      -11.32     10.03 o 
  -2  11   3        2.55      -13.28     10.20 o 
  -1  11   3        8.43        4.67     10.90 o 
   0  11   3      253.70      252.53     25.32 o 
   1  11   3      168.01      183.09     18.21 o 
   2  11   3       29.52       11.90     12.41 o 
   3  11   3        5.59        7.53     11.47 o 
   4  11   3        1.11      -17.27     11.51 o 
   5  11   3        1.74      -11.60     22.85 o 
  -4  12   3       35.96       21.73     13.31 o 
  -3  12   3        5.86        5.19     11.64 o 
  -2  12   3      106.94      116.78     17.70 o 
  -1  12   3      102.55      103.09     20.24 o 
   0  12   3        0.23       -1.10     13.09 o 
   1  12   3       56.66       42.12     16.79 o 
   2  12   3       55.72       48.66     14.41 o 
   3  12   3        7.99        0.10     12.38 o 
   4  12   3       12.29       11.87     16.58 o 
  -2  13   3       15.71       16.80     16.22 o 
  -1  13   3        2.86      -10.45     13.88 o 
   0  13   3        0.22       12.89     15.95 o 
   1  13   3       34.51       47.31     18.47 o 
   2  13   3       54.52       85.40     21.11 o 
  -8   0   4      113.31      168.16     35.95 o 
  -6   0   4       89.22      145.31     18.12 o 
  -4   0   4       97.25      124.90     15.84 o 
  -2   0   4      883.71      812.78     28.64 o 
   0   0   4     2649.66     2495.29     45.41 o 
   2   0   4       76.93       83.47     12.19 o 
   4   0   4      153.66      196.19     21.32 o 
   6   0   4      103.70      120.03     23.76 o 
   8   0   4        9.92       -2.44     26.20 o 
  -8   1   4       28.53       20.31     17.35 o 
  -7   1   4       59.53       73.86     15.95 o 
  -6   1   4       65.64       59.56     16.45 o 
  -5   1   4        3.97       -7.43      7.21 o 
  -4   1   4      118.06       95.28      8.26 o 
  -3   1   4       39.61       31.18      8.78 o 
  -2   1   4      258.11      253.28      6.61 o 
  -1   1   4      484.84      412.95      7.51 o 
   0   1   4      908.17      979.05     16.08 o 
   1   1   4      168.32      142.05      6.27 o 
   2   1   4      963.05      846.49     29.39 o 
   3   1   4      352.16      331.79     11.35 o 
   4   1   4        0.34      -10.47      6.98 o 
   5   1   4      269.75      274.01     12.99 o 
   6   1   4       31.75       13.90      9.20 o 
   7   1   4        4.96       -1.84     12.41 o 
   8   1   4        2.79       14.70     19.50 o 
  -8   2   4        0.06      -10.36     18.28 o 
  -7   2   4        0.67       -1.39     12.41 o 
  -6   2   4       78.05      110.81     22.54 o 
  -5   2   4      223.70      203.51     13.88 o 
  -4   2   4      141.82      157.67      8.44 o 
  -3   2   4       14.34        4.19      4.04 o 
  -2   2   4      303.45      273.32      7.08 o 
  -1   2   4       43.01       40.10      3.10 o 
   0   2   4     1367.21     1340.35     23.21 o 
   1   2   4     2331.35     2340.75     31.40 o 
   2   2   4       79.79      100.99      6.76 o 
   3   2   4      253.25      206.65      9.23 o 
   4   2   4       64.03       55.36      8.31 o 
   5   2   4      358.03      329.52     14.25 o 
   6   2   4      143.87      173.97     19.26 o 
   7   2   4       52.34       85.78     17.78 o 
   8   2   4        7.65        8.53     23.15 o 
  -8   3   4        1.06       10.97     20.72 o 
  -7   3   4        6.34       18.17     16.76 o 
  -6   3   4       63.79       60.50     13.32 o 
  -5   3   4       16.39       11.88      9.48 o 
  -4   3   4        3.07        0.13      6.15 o 
  -3   3   4       28.09       30.15      5.24 o 
  -2   3   4        9.13        8.44      2.71 o 
  -1   3   4      882.09      916.54     12.09 o 
   0   3   4     5999.81     6539.02     70.53 o 
   1   3   4        0.18       -3.50      2.33 o 
   2   3   4       59.33       70.19      6.85 o 
   3   3   4      480.17      521.60     24.40 o 
   4   3   4      173.58      153.32     10.81 o 
   5   3   4       30.47       40.64     11.41 o 
   6   3   4       33.88       43.69     13.16 o 
   7   3   4       16.74       30.11     13.73 o 
   8   3   4       57.36       30.55     17.60 o 
  -8   4   4        0.38        7.31     33.82 o 
  -7   4   4       12.66       10.77     12.41 o 
  -6   4   4       17.87       15.28     12.39 o 
  -5   4   4        0.04        2.73      9.80 o 
  -4   4   4      253.91      229.30     14.57 o 
  -3   4   4      585.04      608.77     17.35 o 
  -2   4   4     1661.97     1612.52     27.42 o 
  -1   4   4      118.04      129.07      5.50 o 
   0   4   4      576.85      627.42     11.47 o 
   1   4   4        0.23       -0.63      2.79 o 
   2   4   4      543.23      537.75     12.75 o 
   3   4   4        6.86        4.41      7.10 o 
   4   4   4      144.13      158.15     16.15 o 
   5   4   4       36.35       22.62     10.93 o 
   6   4   4       52.97       41.32     14.20 o 
   7   4   4        0.62        3.35     12.49 o 
   8   4   4       26.61       22.52     17.01 o 
  -8   5   4        1.71      -11.07     15.44 o 
  -7   5   4       16.84       12.49     13.79 o 
  -6   5   4        4.50      -14.22     11.41 o 
  -5   5   4       18.45       44.55     13.57 o 
  -4   5   4      450.12      482.97     21.86 o 
  -3   5   4       12.70        0.83      4.18 o 
  -2   5   4      670.01      620.09     15.96 o 
  -1   5   4        3.70       -0.26      3.41 o 
   0   5   4      162.13      155.87      8.64 o 
   1   5   4       17.67       26.95      4.27 o 
   2   5   4      242.28      246.38      9.11 o 
   3   5   4      290.80      309.90     11.97 o 
   4   5   4       36.32       38.22     11.84 o 
   5   5   4        0.31        6.76     13.10 o 
   6   5   4        0.05       -2.78     11.61 o 
   7   5   4       15.50       15.21     14.39 o 
   8   5   4       20.32        8.34     16.48 o 
  -7   6   4       51.94       47.52     17.23 o 
  -6   6   4        9.87      -16.93     16.15 o 
  -5   6   4       21.86        6.38     26.20 o 
  -4   6   4      259.68      242.81     22.85 o 
  -3   6   4       64.14       64.65      9.68 o 
  -2   6   4      276.48      266.27      8.57 o 
  -1   6   4       84.27       76.70      6.38 o 
   0   6   4       50.10       48.81      7.62 o 
   1   6   4      587.83      585.77     12.49 o 
   2   6   4       59.20       63.07      8.18 o 
   3   6   4       66.00       91.09     12.57 o 
   4   6   4       36.79       41.25     13.33 o 
   5   6   4       82.49      112.44     26.50 o 
   6   6   4       17.23       13.44     13.33 o 
   7   6   4        0.43       -4.95     16.15 o 
  -7   7   4       16.73       12.74     40.82 o 
  -6   7   4       40.11       48.86     16.48 o 
  -5   7   4       42.61       28.49     15.87 o 
  -4   7   4       62.21       57.82     15.69 o 
  -3   7   4      385.67      342.48     15.41 o 
  -2   7   4       42.93       45.79      7.78 o 
  -1   7   4       44.79       46.43      6.15 o 
   0   7   4       24.59       23.08      5.39 o 
   1   7   4      656.13      665.79     14.15 o 
   2   7   4      158.98      204.24     15.71 o 
   3   7   4      404.91      395.55     17.09 o 
   4   7   4        3.01      -11.27     22.24 o 
   5   7   4       22.17       14.42     12.84 o 
   6   7   4        6.03       14.93     14.65 o 
   7   7   4        7.14       16.43     15.18 o 
  -7   8   4        0.24       18.30     14.93 o 
  -6   8   4        0.31      -20.29     13.52 o 
  -5   8   4       30.97       10.25     13.96 o 
  -4   8   4      107.56      101.16     14.47 o 
  -3   8   4       14.17        8.95      9.81 o 
  -2   8   4      352.64      345.29     13.58 o 
  -1   8   4      300.38      282.92     10.14 o 
   0   8   4       18.42       12.42      5.75 o 
   1   8   4      116.64      114.98     10.96 o 
   2   8   4      252.90      267.23     15.64 o 
   3   8   4       40.07       40.27     10.62 o 
   4   8   4       26.68       17.88     13.60 o 
   5   8   4        2.61      -16.12     10.74 o 
   6   8   4       26.44       30.72     16.22 o 
  -6   9   4        9.61        4.26     20.72 o 
  -5   9   4       19.43        9.31     15.66 o 
  -4   9   4       72.18       52.81     13.21 o 
  -3   9   4      182.87      174.31     14.54 o 
  -2   9   4       87.45       56.80     10.09 o 
  -1   9   4      141.62      164.25     15.10 o 
   0   9   4      109.93      108.34     11.67 o 
   1   9   4       13.37        6.67     12.77 o 
   2   9   4       21.81       15.28      9.68 o 
   3   9   4        0.41       -5.58      9.59 o 
   4   9   4      228.58      245.08     25.61 o 
   5   9   4        1.75       -6.25     13.71 o 
   6   9   4        0.07        7.90     15.49 o 
  -5  10   4       55.97       38.59     18.31 o 
  -4  10   4      143.86      164.09     19.00 o 
  -3  10   4       38.97       39.39     10.30 o 
  -2  10   4        3.51       -9.86     10.00 o 
  -1  10   4       12.38        7.63     10.05 o 
   0  10   4       26.64       10.09      9.80 o 
   1  10   4       38.64        9.90     10.20 o 
   2  10   4      164.33      180.95     22.98 o 
   3  10   4       84.89       80.72     15.44 o 
   4  10   4        7.31       -1.24     10.95 o 
   5  10   4        6.67      -13.09     14.20 o 
  -5  11   4        0.31       -5.71     12.97 o 
  -4  11   4       17.60        7.92     12.98 o 
  -3  11   4        4.55        2.26     11.58 o 
  -2  11   4      121.47      127.78     19.14 o 
  -1  11   4       90.43      102.17     15.58 o 
   0  11   4        6.41       -0.35     13.33 o 
   1  11   4      127.89      161.32     22.80 o 
   2  11   4        9.06       -0.20     11.03 o 
   3  11   4        0.58       -9.37     11.48 o 
   4  11   4        1.41      -16.64     11.09 o 
   5  11   4        2.86      -20.41     13.61 o 
  -4  12   4        1.04        4.99     13.83 o 
  -3  12   4       33.86       22.12     13.11 o 
  -2  12   4        9.77      -10.11     11.27 o 
  -1  12   4       27.80       18.40     15.72 o 
   0  12   4        7.86       -0.93     13.07 o 
   1  12   4       14.12       10.71     14.87 o 
   2  12   4      181.76      165.90     19.33 o 
   3  12   4        0.41       -9.39     12.06 o 
  -2  13   4       51.05       63.30     15.12 o 
  -1  13   4        0.06       -7.94     14.39 o 
   0  13   4       75.34       66.41     20.03 o 
   1  13   4        1.53        7.49     15.59 o 
   2  13   4        9.96        5.17     16.12 o 
  -7   0   5       24.53       20.11     19.50 o 
  -5   0   5       28.46       44.45      9.80 o 
  -3   0   5     1946.06     1830.89     56.05 o 
  -1   0   5      538.17      475.58     14.20 o 
   1   0   5      368.14      352.77     18.28 o 
   3   0   5       65.56      113.94     15.23 o 
   5   0   5       84.02       94.44     18.28 o 
   7   0   5       18.42       19.50     19.50 o 
  -8   1   5        9.36       16.00     22.24 o 
  -7   1   5        0.06      -14.03     10.98 o 
  -6   1   5      234.11      226.92     15.87 o 
  -5   1   5      231.98      216.41     13.96 o 
  -4   1   5       14.17       12.28      5.64 o 
  -3   1   5       99.33      116.45      7.91 o 
  -2   1   5        0.83       -0.48      2.11 o 
  -1   1   5     3321.06     3258.91     36.79 o 
   0   1   5     1641.24     1517.57     19.10 o 
   1   1   5      401.51      431.04     10.66 o 
   2   1   5     1016.74      944.69     19.32 o 
   3   1   5      210.25      208.79      9.48 o 
   4   1   5       23.26       21.15      6.41 o 
   5   1   5        0.47       -9.04      6.02 o 
   6   1   5       28.80       26.22      9.94 o 
   7   1   5       11.41        6.96     13.57 o 
   8   1   5       22.10       40.57     22.06 o 
  -8   2   5        9.79       -1.83     20.11 o 
  -7   2   5       28.93       10.36     15.23 o 
  -6   2   5        3.32       -3.95     10.06 o 
  -5   2   5       20.53       33.83     18.58 o 
  -4   2   5     1141.09     1048.89     27.07 o 
  -3   2   5      416.71      370.54      9.67 o 
  -2   2   5      265.81      245.85      8.80 o 
  -1   2   5     1273.13     1321.19     20.12 o 
   0   2   5     1266.94     1260.70     16.84 o 
   1   2   5       49.58       47.41      5.33 o 
   2   2   5     3330.20     3298.11     78.28 o 
   3   2   5      128.40      117.98      9.18 o 
   4   2   5      975.07      850.23     23.62 o 
   5   2   5        7.54        3.59      6.90 o 
   6   2   5       11.85      -15.52     13.71 o 
   7   2   5        0.85       -4.20     11.38 o 
   8   2   5        2.39        7.31     19.50 o 
  -8   3   5       49.17       64.58     23.76 o 
  -7   3   5       26.87        4.26     17.67 o 
  -6   3   5       75.38      115.91     16.97 o 
  -5   3   5        0.03      -10.24      7.89 o 
  -4   3   5      154.00      152.27     19.40 o 
  -3   3   5      409.40      383.85     17.59 o 
  -2   3   5     1231.41     1173.75     15.37 o 
  -1   3   5       14.63       18.48      2.78 o 
   0   3   5      765.81      743.96     12.18 o 
   1   3   5       58.73       53.32      4.50 o 
   2   3   5     1088.06     1109.82     32.38 o 
   3   3   5        2.61       -4.36      4.65 o 
   4   3   5       84.78      104.35     10.88 o 
   5   3   5        4.01        8.11      8.33 o 
   6   3   5      141.97      160.68     19.51 o 
   7   3   5       46.25       16.21     13.17 o 
   8   3   5        5.42      -10.62     18.28 o 
  -8   4   5       38.99       25.46     25.29 o 
  -7   4   5       12.11       18.95     15.18 o 
  -6   4   5       13.25       14.48     13.27 o 
  -5   4   5       36.06       15.06     10.55 o 
  -4   4   5        2.12       -8.29      5.53 o 
  -3   4   5        2.13       -5.40      6.58 o 
  -2   4   5      937.58      975.82     14.53 o 
  -1   4   5      480.55      453.43      9.76 o 
   0   4   5      396.14      393.13      9.03 o 
   1   4   5        7.12        8.76      3.39 o 
   2   4   5      495.07      516.84     12.71 o 
   3   4   5       39.33       33.63      6.87 o 
   4   4   5       60.56       65.53      9.10 o 
   5   4   5       40.14       42.89     12.70 o 
   6   4   5        0.23      -14.17      9.45 o 
   7   4   5       34.54       58.69     17.35 o 
   8   4   5        8.91        5.44     16.92 o 
  -8   5   5       10.26       26.68     15.92 o 
  -7   5   5        6.75        4.92     15.51 o 
  -6   5   5       26.77        9.16     12.14 o 
  -5   5   5      258.48      240.56     18.03 o 
  -4   5   5       54.51       80.56     14.05 o 
  -3   5   5      174.23      164.97      7.54 o 
  -2   5   5       58.86       51.68      8.48 o 
  -1   5   5        1.40       -4.74      3.40 o 
   0   5   5        3.80       -4.46      3.43 o 
   1   5   5      250.68      218.07      7.52 o 
   2   5   5        0.00       -6.76      5.30 o 
   3   5   5        0.16       -7.65      5.10 o 
   4   5   5       28.15       16.01     10.67 o 
   5   5   5      123.03      129.78     17.44 o 
   6   5   5       22.76        2.83     11.41 o 
   7   5   5        0.83       -4.91     13.33 o 
  -7   6   5      274.70      281.32     46.61 o 
  -6   6   5       17.28      -17.85     11.90 o 
  -5   6   5        5.24      -16.39     10.93 o 
  -4   6   5        6.85        1.04     10.67 o 
  -3   6   5      820.80      804.50     33.55 o 
  -2   6   5        6.26        6.03      4.66 o 
  -1   6   5      316.29      304.88      9.31 o 
   0   6   5      591.64      550.14     12.38 o 
   1   6   5       24.63       19.42      4.90 o 
   2   6   5      217.50      215.93      9.42 o 
   3   6   5      177.13      204.21     15.21 o 
   4   6   5       70.94       63.83     13.57 o 
   5   6   5        2.23       -1.64     10.83 o 
   6   6   5       24.08       15.82     12.90 o 
   7   6   5        3.55      -17.75     14.00 o 
  -7   7   5       15.43        9.14     23.15 o 
  -6   7   5        0.30      -15.76     13.60 o 
  -5   7   5      413.28      406.73     39.91 o 
  -4   7   5      113.06      130.39     24.37 o 
  -3   7   5        4.42       -0.05      6.46 o 
  -2   7   5      335.11      357.20     13.06 o 
  -1   7   5      148.31      165.14     10.11 o 
   0   7   5      884.17      890.85     17.16 o 
   1   7   5        2.93       -0.29      4.38 o 
   2   7   5      344.20      356.17     12.58 o 
   3   7   5       64.74       78.75     12.96 o 
   4   7   5      284.14      281.07     19.80 o 
   5   7   5       29.15        9.44     12.49 o 
   6   7   5        0.24       -4.20     13.32 o 
   7   7   5       16.37        5.15     14.39 o 
  -7   8   5       25.36       12.79     16.05 o 
  -6   8   5        0.11       -6.91     14.82 o 
  -5   8   5       55.13       60.91     17.65 o 
  -4   8   5       50.08       62.50     12.98 o 
  -3   8   5       65.25       67.74     10.82 o 
  -2   8   5        1.24       -5.24      6.52 o 
  -1   8   5      110.06       99.26      8.59 o 
   0   8   5      556.47      568.59     14.14 o 
   1   8   5      445.30      392.39     13.94 o 
   2   8   5      355.32      330.33     15.94 o 
   3   8   5      109.20      120.46     14.27 o 
   4   8   5        9.58       15.97     13.96 o 
   5   8   5        0.11        1.68     13.09 o 
   6   8   5       93.99       87.36     18.82 o 
  -6   9   5        0.05      -20.41     16.15 o 
  -5   9   5       32.81       12.96     15.92 o 
  -4   9   5        4.65       -8.97      8.30 o 
  -3   9   5       88.91       87.44     11.98 o 
  -2   9   5      575.50      560.68     18.11 o 
  -1   9   5       69.28      112.78     14.74 o 
   0   9   5       41.56       36.56      8.97 o 
   1   9   5        1.38      -10.16      6.77 o 
   2   9   5      158.57      188.32     16.93 o 
   3   9   5      212.72      249.93     19.67 o 
   4   9   5       55.78       30.77     15.01 o 
   5   9   5      234.13      251.24     26.70 o 
   6   9   5       25.71       33.23     16.45 o 
  -5  10   5       59.64       45.45     17.29 o 
  -4  10   5        0.05      -10.88      9.59 o 
  -3  10   5       38.83       33.30     10.68 o 
  -2  10   5       60.88       68.21     13.92 o 
  -1  10   5      422.20      380.41     18.64 o 
   0  10   5      459.33      456.16     20.51 o 
   1  10   5       19.46       19.02     11.27 o 
   2  10   5        0.77       -6.00      9.23 o 
   3  10   5      214.47      285.49     21.68 o 
   4  10   5       19.89        5.09     12.13 o 
   5  10   5       12.08      -23.83     23.15 o 
  -4  11   5        4.23       -0.15     12.62 o 
  -3  11   5        3.17       -3.55     11.39 o 
  -2  11   5      169.48      221.43     20.46 o 
  -1  11   5        8.73        5.30     10.82 o 
   0  11   5        0.04       -5.28     12.84 o 
   1  11   5        0.31        8.93     11.32 o 
   2  11   5       24.35       22.66     12.18 o 
   3  11   5       10.31        2.55     10.99 o 
   4  11   5       49.83       27.15     20.31 o 
  -3  12   5      110.21       94.94     16.83 o 
  -2  12   5        7.27        4.82     11.78 o 
  -1  12   5       14.59       10.93     11.31 o 
   0  12   5      191.01      236.91     27.48 o 
   1  12   5      195.32      173.73     23.34 o 
   2  12   5        2.27       -5.42     11.20 o 
   3  12   5        1.13       -8.26     12.26 o 
  -2  13   5       90.61       70.83     15.66 o 
  -1  13   5       16.90       10.72     18.28 o 
   0  13   5       23.65       27.03     17.67 o 
   1  13   5       14.02        8.62     23.46 o 
   2  13   5       46.76       72.29     20.90 o 
  -8   0   6       97.23       98.70     28.64 o 
  -6   0   6        0.49       -5.33     10.31 o 
  -4   0   6       23.06       22.56      6.85 o 
  -2   0   6      630.49      564.61     12.34 o 
   0   0   6        0.57       -2.08      4.51 o 
   2   0   6      324.95      262.60     17.06 o 
   4   0   6      380.11      366.18     23.76 o 
   6   0   6       12.72        7.31     15.23 o 
   8   0   6       12.11       17.67     28.03 o 
  -8   1   6       10.13       24.37     20.72 o 
  -7   1   6       30.53       43.33     13.64 o 
  -6   1   6      127.95      145.95     16.92 o 
  -5   1   6        0.54       -0.32      5.82 o 
  -4   1   6      131.94      137.61     15.92 o 
  -3   1   6       73.72       84.00      5.79 o 
  -2   1   6       83.26       91.07      4.86 o 
  -1   1   6      128.58      101.85      5.00 o 
   0   1   6      765.57      790.51     18.94 o 
   1   1   6      688.80      628.42     13.99 o 
   2   1   6      108.18      114.08      7.98 o 
   3   1   6      390.23      392.92     12.76 o 
   4   1   6      369.98      344.99     17.49 o 
   5   1   6        0.99       -8.74      5.97 o 
   6   1   6       58.39       57.44     11.00 o 
   7   1   6        0.59      -10.41     12.04 o 
   8   1   6        0.12       24.97     19.01 o 
  -8   2   6        0.01       -0.61     18.89 o 
  -7   2   6        5.33       10.02     12.73 o 
  -6   2   6       82.17       73.69     14.49 o 
  -5   2   6      300.30      299.17     24.37 o 
  -4   2   6      510.76      486.11     21.22 o 
  -3   2   6      180.91      147.40      6.61 o 
  -2   2   6      186.36      161.37      5.60 o 
  -1   2   6       35.35       41.51      3.20 o 
   0   2   6       98.87      104.92      6.53 o 
   1   2   6     3325.54     3335.87     64.04 o 
   2   2   6        6.11        8.39      4.48 o 
   3   2   6      243.42      250.39     10.65 o 
   4   2   6       39.57       41.87      7.98 o 
   5   2   6       49.67       48.71      9.56 o 
   6   2   6       26.12       26.03     15.84 o 
   7   2   6        0.01      -14.83     12.79 o 
   8   2   6        0.28      -16.89     13.96 o 
  -8   3   6       35.38       49.35     24.37 o 
  -7   3   6       46.55       55.80     15.64 o 
  -6   3   6        2.27       -3.86     10.83 o 
  -5   3   6       53.88       74.62     12.39 o 
  -4   3   6        8.94        6.62      4.79 o 
  -3   3   6       71.94       90.48      7.74 o 
  -2   3   6     1860.61     1895.94     22.64 o 
  -1   3   6     1512.64     1433.20     17.72 o 
   0   3   6      345.01      376.62     13.55 o 
   1   3   6      663.50      666.30     12.10 o 
   2   3   6        3.58        5.97      4.68 o 
   3   3   6     1205.76     1228.38     26.19 o 
   4   3   6      123.78      129.70     11.68 o 
   5   3   6      109.40      123.34     21.32 o 
   6   3   6       94.97      130.15     18.65 o 
   7   3   6        0.29        1.20     12.41 o 
   8   3   6        2.37      -11.82     18.89 o 
  -8   4   6        2.57        0.63     15.51 o 
  -7   4   6       10.29        8.31     13.77 o 
  -6   4   6      214.47      294.76     24.30 o 
  -5   4   6       52.74       56.73     15.23 o 
  -4   4   6       16.17       15.75      6.89 o 
  -3   4   6      103.25      101.63      5.63 o 
  -2   4   6        6.67       -3.48      3.22 o 
  -1   4   6      685.35      718.73     13.02 o 
   0   4   6       61.60       56.48      6.29 o 
   1   4   6     1630.18     1617.19     23.81 o 
   2   4   6       49.81       57.80      6.69 o 
   3   4   6      103.00      117.11     10.16 o 
   4   4   6        6.43       -0.90      6.44 o 
   5   4   6       43.40       30.16     12.49 o 
   6   4   6        9.47        1.51     12.23 o 
   7   4   6       10.66      -12.17     12.58 o 
   8   4   6       30.71       39.94     20.03 o 
  -8   5   6       57.19       79.73     21.77 o 
  -7   5   6      109.88      117.01     29.55 o 
  -6   5   6       41.83       30.91     23.76 o 
  -5   5   6        2.07       -1.93     11.27 o 
  -4   5   6      211.36      200.73     21.63 o 
  -3   5   6        8.51        2.14      5.08 o 
  -2   5   6       91.72      108.38      9.36 o 
  -1   5   6      522.93      501.90     11.28 o 
   0   5   6      178.73      170.47      7.24 o 
   1   5   6      404.52      421.77     10.53 o 
   2   5   6       21.05       29.45      5.73 o 
   3   5   6       21.34       22.23      6.99 o 
   4   5   6        3.13        1.22      9.05 o 
   5   5   6       13.08       22.22     11.97 o 
   6   5   6       28.99       39.61     15.25 o 
   7   5   6       14.72        7.09     14.63 o 
  -7   6   6      103.43      118.94     22.54 o 
  -6   6   6      149.54      196.53     22.53 o 
  -5   6   6      303.03      280.82     19.86 o 
  -4   6   6      294.37      281.46     23.76 o 
  -3   6   6      419.66      385.12     13.51 o 
  -2   6   6       11.34       16.33      5.08 o 
  -1   6   6      359.74      344.07     10.13 o 
   0   6   6        0.62       -5.69      3.80 o 
   1   6   6        0.23        1.09      3.87 o 
   2   6   6      449.23      428.35     13.81 o 
   3   6   6       23.76       25.18     10.39 o 
   4   6   6      126.73      154.47     18.09 o 
   5   6   6      228.87      261.08     23.46 o 
   6   6   6       26.78       28.03     14.22 o 
   7   6   6       16.40        5.12     15.72 o 
  -7   7   6       44.51       24.50     18.43 o 
  -6   7   6       92.59       83.51     24.98 o 
  -5   7   6     1188.96     1138.45     48.74 o 
  -4   7   6        0.45       -4.90      8.33 o 
  -3   7   6      138.85      136.05     11.70 o 
  -2   7   6      206.99      214.78     12.12 o 
  -1   7   6     1364.39     1386.09     23.14 o 
   0   7   6      268.25      300.20     10.11 o 
   1   7   6      129.90      158.78      9.44 o 
   2   7   6       12.67       16.04      6.10 o 
   3   7   6      352.29      349.14     16.40 o 
   4   7   6       13.18        6.92     10.54 o 
   5   7   6        0.08        2.14     13.13 o 
   6   7   6       22.50       32.82     15.92 o 
   7   7   6       29.56       21.30     18.08 o 
  -6   8   6       10.15       -0.88     16.98 o 
  -5   8   6        0.28        1.44     14.91 o 
  -4   8   6       68.84       68.32     10.95 o 
  -3   8   6     1803.81     1707.70     33.43 o 
  -2   8   6      528.78      473.75     16.17 o 
  -1   8   6        1.70       -5.72      5.60 o 
   0   8   6        0.23       -7.57      5.05 o 
   1   8   6      222.97      243.40     12.21 o 
   2   8   6       69.47       64.45     11.35 o 
   3   8   6      133.96      154.28     15.93 o 
   4   8   6        0.00      -12.08     11.86 o 
   5   8   6       55.23       43.00     30.46 o 
   6   8   6        0.00      -13.37     13.27 o 
  -6   9   6        1.82       -4.14     13.96 o 
  -5   9   6       34.14       11.09     11.96 o 
  -4   9   6      129.16      141.47     14.15 o 
  -3   9   6      574.68      517.78     22.51 o 
  -2   9   6       10.50        7.45      8.90 o 
  -1   9   6      284.90      279.76     13.26 o 
   0   9   6      158.51      194.49     17.59 o 
   1   9   6       49.46       51.00      9.84 o 
   2   9   6      141.20      162.38     16.74 o 
   3   9   6       38.44       35.31     11.71 o 
   4   9   6       26.61       13.63     14.14 o 
   5   9   6        5.87       12.74     14.82 o 
   6   9   6        0.02       -4.26     15.44 o 
  -5  10   6       13.09       22.51     14.13 o 
  -4  10   6        0.19       -7.38      9.09 o 
  -3  10   6        5.38        5.19      8.86 o 
  -2  10   6      343.67      324.85     18.31 o 
  -1  10   6     1028.01      981.52     29.66 o 
   0  10   6      824.62      839.30     37.41 o 
   1  10   6      104.43      136.62     15.78 o 
   2  10   6       75.32       98.82     19.70 o 
   3  10   6       24.92       24.14     12.42 o 
   4  10   6       76.37       75.85     19.60 o 
   5  10   6        2.72      -19.28     15.51 o 
  -4  11   6      297.75      345.11     24.75 o 
  -3  11   6      191.02      226.33     20.84 o 
  -2  11   6      211.28      230.19     20.28 o 
  -1  11   6      278.08      310.89     20.53 o 
   0  11   6      176.46      223.23     24.55 o 
   1  11   6      402.94      394.02     23.74 o 
   2  11   6      537.95      516.36     23.05 o 
   3  11   6        0.02       -8.03     11.12 o 
   4  11   6        3.34        5.40     12.53 o 
  -3  12   6        1.42       -4.60     15.72 o 
  -2  12   6       70.66       83.95     15.96 o 
  -1  12   6       78.82       96.80     16.05 o 
   0  12   6       36.44       11.27     15.08 o 
   1  12   6      101.59      143.50     23.05 o 
   2  12   6       17.76       -7.73     11.28 o 
   3  12   6        1.18        6.87     13.40 o 
  -1  13   6        6.59        6.99     16.76 o 
   0  13   6       36.18       46.00     18.09 o 
   1  13   6       16.46       31.22     19.16 o 
  -7   0   7      481.54      508.14     34.73 o 
  -5   0   7      613.89      621.08     22.11 o 
  -3   0   7      591.03      554.98     26.12 o 
  -1   0   7     1702.02     1627.09     35.09 o 
   1   0   7      496.76      516.67     23.76 o 
   3   0   7      137.67      118.81     17.06 o 
   5   0   7       78.12      125.51     21.93 o 
   7   0   7        0.76       15.23     18.89 o 
  -7   1   7        0.03      -11.76     10.93 o 
  -6   1   7      177.48      213.49     27.34 o 
  -5   1   7      608.89      581.23     17.65 o 
  -4   1   7      188.17      174.41      9.06 o 
  -3   1   7     2016.59     2000.33     30.52 o 
  -2   1   7      267.87      277.59      7.21 o 
  -1   1   7        0.42        0.63      3.19 o 
   0   1   7      438.38      401.13      8.07 o 
   1   1   7      104.96      114.66      6.59 o 
   2   1   7      648.79      658.61     16.23 o 
   3   1   7        5.26        6.65      5.22 o 
   4   1   7       93.49      104.11     10.17 o 
   5   1   7        0.01       -5.74      6.61 o 
   6   1   7        2.55       -8.14      8.74 o 
   7   1   7       21.96       18.15     14.86 o 
   8   1   7       10.95       31.79     22.54 o 
  -7   2   7      142.78      153.58     22.85 o 
  -6   2   7        0.69        5.04     13.40 o 
  -5   2   7       67.29       76.60      9.99 o 
  -4   2   7     1814.70     1686.25     41.33 o 
  -3   2   7       13.11        5.46      4.01 o 
  -2   2   7       94.49      100.38      5.88 o 
  -1   2   7       73.44       82.52      4.26 o 
   0   2   7      423.38      402.48      8.44 o 
   1   2   7      255.04      295.47     15.37 o 
   2   2   7     1323.05     1256.64     28.36 o 
   3   2   7       68.93       67.88      9.69 o 
   4   2   7      469.28      453.83     15.80 o 
   5   2   7       27.30       28.70      9.13 o 
   6   2   7       10.24        4.80     10.54 o 
   7   2   7        0.28      -15.18     10.12 o 
   8   2   7        6.45      -13.53     15.18 o 
  -7   3   7      116.05      147.38     20.16 o 
  -6   3   7      126.08      135.81     13.66 o 
  -5   3   7      143.16      147.21     12.71 o 
  -4   3   7      123.35      130.90     10.90 o 
  -3   3   7      622.85      598.85     15.37 o 
  -2   3   7     3867.86     3865.12     41.14 o 
  -1   3   7       56.27       61.34      4.50 o 
   0   3   7      450.99      381.51     11.38 o 
   1   3   7        0.15        4.92      3.37 o 
   2   3   7     1321.31     1392.46     27.77 o 
   3   3   7       14.96       17.03      5.96 o 
   4   3   7      279.43      235.15     13.22 o 
   5   3   7       34.13       42.29     11.88 o 
   6   3   7       74.51       76.99     15.78 o 
   7   3   7       11.32       11.93     13.57 o 
   8   3   7        0.36       -1.19     16.30 o 
  -7   4   7       32.28       27.08     19.19 o 
  -6   4   7      127.33      151.26     19.32 o 
  -5   4   7      318.86      276.53     17.71 o 
  -4   4   7       19.25       19.89      7.12 o 
  -3   4   7        0.00       -5.14      3.88 o 
  -2   4   7      170.41      163.95      8.76 o 
  -1   4   7      417.32      353.56      9.25 o 
   0   4   7     3569.76     3937.72     46.71 o 
   1   4   7       76.31       91.50      7.08 o 
   2   4   7        2.04        4.80      5.34 o 
   3   4   7        9.50       15.04      6.54 o 
   4   4   7      110.23      133.93     12.44 o 
   5   4   7      328.14      308.33     19.39 o 
   6   4   7       46.53       44.02     15.69 o 
   7   4   7        0.45      -11.58     13.79 o 
   8   4   7        0.04       -5.26     16.74 o 
  -7   5   7       64.85       62.68     17.69 o 
  -6   5   7       37.93       16.86     22.85 o 
  -5   5   7        1.72       -0.94     10.81 o 
  -4   5   7       96.62      122.47     17.38 o 
  -3   5   7      250.53      223.15     10.09 o 
  -2   5   7      239.96      243.15      7.02 o 
  -1   5   7      147.08      166.06      9.17 o 
   0   5   7       19.68       41.28      7.07 o 
   1   5   7      438.16      380.44     10.24 o 
   2   5   7       65.53       66.93      7.64 o 
   3   5   7      573.49      554.78     17.64 o 
   4   5   7       65.09       64.40     13.71 o 
   5   5   7       48.14       57.17     14.93 o 
   6   5   7       32.76       16.82     15.06 o 
   7   5   7      151.61      155.12     23.84 o 
  -7   6   7      118.78       68.86     20.35 o 
  -6   6   7       57.70       77.70     18.03 o 
  -5   6   7       42.52       28.94     23.46 o 
  -4   6   7      233.62      250.75     15.00 o 
  -3   6   7      116.25      106.32     10.14 o 
  -2   6   7      229.09      199.01      8.33 o 
  -1   6   7      234.66      245.56      8.81 o 
   0   6   7      350.09      343.83     10.20 o 
   1   6   7      355.70      347.94     10.27 o 
   2   6   7       44.78       48.72      7.74 o 
   3   6   7      323.43      307.46     13.80 o 
   4   6   7        7.22        2.01     10.67 o 
   5   6   7      117.93      168.81     21.32 o 
   6   6   7        0.03      -14.48     14.01 o 
   7   6   7       21.86       26.08     16.92 o 
  -7   7   7        8.83       -8.56     16.25 o 
  -6   7   7       78.66      103.73     26.81 o 
  -5   7   7      117.61      146.67     16.51 o 
  -4   7   7      200.35      270.90     19.14 o 
  -3   7   7      114.95      134.09     11.71 o 
  -2   7   7       11.17        4.33      7.91 o 
  -1   7   7        0.79       -0.78      5.18 o 
   0   7   7      862.34      802.54     16.83 o 
   1   7   7        8.71       18.23      5.90 o 
   2   7   7        0.43       -5.13      5.93 o 
   3   7   7       17.32       21.31      9.48 o 
   4   7   7       43.59       32.73     13.52 o 
   5   7   7      210.00      267.82     26.28 o 
   6   7   7        0.80       -1.65     13.16 o 
   7   7   7        0.98      -20.56     13.71 o 
  -6   8   7        0.29      -20.25     13.50 o 
  -5   8   7        6.50       -5.96     10.74 o 
  -4   8   7        0.03        4.00      8.60 o 
  -3   8   7      266.60      274.94     14.17 o 
  -2   8   7     1022.09     1040.50     24.28 o 
  -1   8   7     1663.71     1622.48     30.76 o 
   0   8   7      172.81      196.48     11.42 o 
   1   8   7      347.99      343.16     13.93 o 
   2   8   7      181.07      212.58     17.94 o 
   3   8   7       19.33       33.71     11.00 o 
   4   8   7       63.96       67.77     17.22 o 
   5   8   7       50.08       39.78     15.78 o 
   6   8   7        1.56       -8.23     23.46 o 
  -6   9   7       17.51       13.00     13.27 o 
  -5   9   7       82.64       90.40     15.87 o 
  -4   9   7      489.98      455.59     18.08 o 
  -3   9   7      291.81      315.80     14.77 o 
  -2   9   7        0.16      -10.92      8.36 o 
  -1   9   7      253.37      286.72     18.72 o 
   0   9   7      500.39      491.11     16.90 o 
   1   9   7     1223.26     1213.49     29.23 o 
   2   9   7      340.20      335.85     18.69 o 
   3   9   7      301.02      294.77     19.70 o 
   4   9   7       60.87       44.09     15.54 o 
   5   9   7       17.17       29.15     15.78 o 
   6   9   7        8.34       11.46     18.03 o 
  -5  10   7       28.78       25.81     17.28 o 
  -4  10   7      161.95      188.69     16.16 o 
  -3  10   7      328.02      314.56     15.44 o 
  -2  10   7      588.63      544.91     22.44 o 
  -1  10   7      240.92      277.67     20.04 o 
   0  10   7      159.50      223.11     20.37 o 
   1  10   7      725.41      731.19     25.91 o 
   2  10   7        8.68       10.12     10.89 o 
   3  10   7      132.55      150.04     17.89 o 
   4  10   7       50.99       55.35     38.99 o 
   5  10   7        0.33      -15.27     15.18 o 
  -4  11   7       36.37       44.82     17.44 o 
  -3  11   7      119.30      145.57     18.10 o 
  -2  11   7        0.10      -10.50     10.47 o 
  -1  11   7        0.75        6.76     11.35 o 
   0  11   7        1.08        1.13     13.16 o 
   1  11   7       28.08       33.17     12.53 o 
   2  11   7        3.96        8.60     11.13 o 
   3  11   7      145.80      193.70     24.43 o 
   4  11   7       97.38       72.13     19.76 o 
  -3  12   7       31.99       18.68     21.20 o 
  -2  12   7        5.69        8.17     13.36 o 
  -1  12   7       49.73       40.07     13.86 o 
   0  12   7       26.68       29.37     15.21 o 
   1  12   7       41.62       45.30     22.24 o 
   2  12   7      153.64      198.30     22.19 o 
   3  12   7      253.77      254.38     30.80 o 
  -1  13   7       62.15       67.40     19.18 o 
   0  13   7       33.62       29.55     33.82 o 
   1  13   7       13.09       25.15     17.10 o 
  -6   0   8        8.61        7.35     10.06 o 
  -4   0   8       11.70       15.41      6.71 o 
  -2   0   8     2387.93     2419.84     38.00 o 
   0   0   8     4598.91     4437.63     81.57 o 
   2   0   8      252.98      229.70     18.28 o 
   4   0   8      962.07     1013.84     43.87 o 
   6   0   8      130.36      154.15     26.81 o 
   8   0   8       13.31       55.44     33.51 o 
  -8   1   8        0.27       20.72     20.11 o 
  -7   1   8       19.55       35.34     18.89 o 
  -6   1   8       65.96       64.45      9.25 o 
  -5   1   8      312.45      277.66     10.14 o 
  -4   1   8      107.24      130.03      7.98 o 
  -3   1   8      123.69      143.26      8.52 o 
  -2   1   8     1055.05      963.60     15.30 o 
  -1   1   8     1171.74     1177.13     20.37 o 
   0   1   8      287.30      283.66      6.94 o 
   1   1   8     2829.21     2837.11     72.45 o 
   2   1   8      902.93      900.40     20.48 o 
   3   1   8      374.29      397.46     13.99 o 
   4   1   8      164.60      177.13     11.23 o 
   5   1   8        0.40        0.41     10.82 o 
   6   1   8      177.00      244.81     18.62 o 
   7   1   8        2.69        0.30     12.06 o 
   8   1   8       18.06       41.21     20.40 o 
  -7   2   8       26.88       19.47     14.31 o 
  -6   2   8        0.87      -10.59      7.06 o 
  -5   2   8        6.37        6.75      6.03 o 
  -4   2   8       87.62      101.93      7.56 o 
  -3   2   8     1549.46     1623.33     26.18 o 
  -2   2   8        6.36        4.27      3.52 o 
  -1   2   8     7369.29     7776.19     76.27 o 
   0   2   8      174.79      181.01      5.78 o 
   1   2   8       19.71       11.51      4.13 o 
   2   2   8       80.55       87.71      8.43 o 
   3   2   8       34.04       44.37      7.67 o 
   4   2   8       47.50       52.59      8.87 o 
   5   2   8       41.46       52.10     10.56 o 
   6   2   8       12.41       21.01     11.95 o 
   7   2   8       19.48        2.88     15.23 o 
   8   2   8        6.59       -9.61     14.86 o 
  -7   3   8       66.82      109.06     30.46 o 
  -6   3   8       19.83       17.01      9.41 o 
  -5   3   8      352.73      348.45     12.93 o 
  -4   3   8        1.76        1.03      5.19 o 
  -3   3   8     1053.89     1082.86     18.72 o 
  -2   3   8     3398.24     3526.74     42.40 o 
  -1   3   8      706.75      744.80     11.92 o 
   0   3   8      103.68      131.27      6.50 o 
   1   3   8     1378.41     1434.56     23.00 o 
   2   3   8       20.22       21.46      6.72 o 
   3   3   8      213.95      253.19     11.84 o 
   4   3   8       56.65       68.98     10.39 o 
   5   3   8       10.69        0.30     11.42 o 
   6   3   8       42.24       35.25     13.77 o 
   7   3   8        4.75        3.67     32.29 o 
   8   3   8        2.17       -5.72     16.65 o 
  -8   4   8       22.95       -5.48     26.20 o 
  -7   4   8        5.37       13.40     24.98 o 
  -6   4   8      226.59      260.86     22.68 o 
  -5   4   8       52.78       47.39     13.60 o 
  -4   4   8      690.42      699.06     17.32 o 
  -3   4   8     2156.21     2116.30     29.26 o 
  -2   4   8      415.71      423.86      9.19 o 
  -1   4   8     1544.80     1715.48     24.38 o 
   0   4   8     8593.17     9862.94    106.83 o 
   1   4   8      477.25      549.67     12.07 o 
   2   4   8       28.01       22.74      6.98 o 
   3   4   8       15.37       12.35      7.32 o 
   4   4   8      280.75      290.42     14.25 o 
   5   4   8       51.68       71.85     15.18 o 
   6   4   8       45.54       53.25     15.18 o 
   7   4   8       18.21       16.08     16.98 o 
  -7   5   8       22.54       65.19     29.25 o 
  -6   5   8        2.27        0.07     13.32 o 
  -5   5   8      652.34      574.06     21.27 o 
  -4   5   8     1287.81     1259.61     34.23 o 
  -3   5   8      196.47      217.59     11.56 o 
  -2   5   8     2314.20     2423.41     29.29 o 
  -1   5   8       22.79        2.54      4.37 o 
   0   5   8        0.03       -1.11      4.22 o 
   1   5   8      169.28      188.79      7.78 o 
   2   5   8     2457.24     2652.27     41.12 o 
   3   5   8      329.52      309.22     20.18 o 
   4   5   8      104.55      122.04     31.38 o 
   5   5   8       23.53        5.83     12.14 o 
   6   5   8       41.93       26.50     15.94 o 
   7   5   8       14.33        8.69     15.69 o 
  -7   6   8        1.24       11.70     14.19 o 
  -6   6   8      431.53      366.78     19.27 o 
  -5   6   8        4.51        5.39     10.08 o 
  -4   6   8       52.50       48.84     11.98 o 
  -3   6   8      199.12      215.23     15.83 o 
  -2   6   8      316.94      299.31     10.08 o 
  -1   6   8      407.80      416.78     11.73 o 
   0   6   8      119.57      144.41      8.91 o 
   1   6   8      728.02      682.68     14.94 o 
   2   6   8     1729.73     1698.56     30.80 o 
   3   6   8      588.24      565.08     18.96 o 
   4   6   8       28.62        5.33     11.84 o 
   5   6   8       11.07       16.56     13.71 o 
   6   6   8        1.37       -8.61     13.13 o 
   7   6   8        5.09      -14.07     14.93 o 
  -7   7   8       28.75       40.09     18.00 o 
  -6   7   8        1.70       -7.77     10.49 o 
  -5   7   8      106.03      147.53     16.86 o 
  -4   7   8      457.14      443.76     19.59 o 
  -3   7   8      168.68      206.29     16.27 o 
  -2   7   8        1.36       -2.78      5.95 o 
  -1   7   8      494.24      467.89     13.13 o 
   0   7   8     1106.97     1098.79     23.97 o 
   1   7   8      513.20      504.29     13.58 o 
   2   7   8       35.63       35.51      8.55 o 
   3   7   8      281.02      284.22     20.41 o 
   4   7   8      482.37      429.60     24.55 o 
   5   7   8      336.75      314.33     22.83 o 
   6   7   8       37.02       31.82     16.65 o 
  -6   8   8       16.10        6.79     12.22 o 
  -5   8   8       26.37       23.45     12.22 o 
  -4   8   8        0.07       -3.08      8.45 o 
  -3   8   8      937.24      913.91     23.70 o 
  -2   8   8       76.99      110.39     11.80 o 
  -1   8   8      136.53      170.38     13.09 o 
   0   8   8      317.08      303.82     11.55 o 
   1   8   8     1921.97     1901.15     35.15 o 
   2   8   8      562.56      532.38     20.71 o 
   3   8   8      912.30      863.16     27.58 o 
   4   8   8      200.21      211.59     23.88 o 
   5   8   8        1.96      -14.98     13.71 o 
   6   8   8       32.15       21.06     17.41 o 
  -6   9   8        1.38       -2.11     13.45 o 
  -5   9   8        8.47        9.93     12.14 o 
  -4   9   8       49.36       66.50     11.71 o 
  -3   9   8      125.26      166.44     14.25 o 
  -2   9   8      504.35      483.81     17.58 o 
  -1   9   8     2552.29     2621.92     44.45 o 
   0   9   8      164.53      215.01     15.06 o 
   1   9   8        2.07        3.11      8.29 o 
   2   9   8       10.97        4.82     10.41 o 
   3   9   8      124.82      121.99     16.62 o 
   4   9   8        5.73      -14.24     14.04 o 
   5   9   8      221.48      196.11     25.61 o 
  -5  10   8       34.26       49.16     22.79 o 
  -4  10   8       63.82       53.94     11.69 o 
  -3  10   8       28.31       24.57     13.34 o 
  -2  10   8        1.29        4.17     12.47 o 
  -1  10   8        9.22        1.35     10.30 o 
   0  10   8       17.39        6.45     11.14 o 
   1  10   8      487.99      432.89     19.92 o 
   2  10   8        8.37       -0.83     11.19 o 
   3  10   8        0.59      -14.24     13.98 o 
   4  10   8       34.46        2.36     15.87 o 
   5  10   8        2.94       22.79     17.41 o 
  -4  11   8       21.98       15.76     13.54 o 
  -3  11   8       37.78       32.73     12.88 o 
  -2  11   8       12.36        3.64     12.06 o 
  -1  11   8        0.92      -15.20     10.13 o 
   0  11   8        2.86      -11.75     13.17 o 
   1  11   8       56.04       25.18     13.04 o 
   2  11   8       21.23       27.01     13.21 o 
   3  11   8       31.07       32.57     14.17 o 
   4  11   8        5.07        5.48     15.94 o 
  -3  12   8       13.57       -3.80     12.38 o 
  -2  12   8        1.63       -4.30     11.80 o 
  -1  12   8        0.04       -7.11     10.47 o 
   0  12   8       40.45       34.78     16.38 o 
   1  12   8       16.30       12.46     14.75 o 
   2  12   8        2.00       -3.14     12.34 o 
   3  12   8       43.50       49.37     15.66 o 
  -7   0   9        0.98      -15.84     15.23 o 
  -5   0   9      735.86      694.64     19.61 o 
  -3   0   9        0.26        1.36      4.24 o 
  -1   0   9       21.28        1.87      6.42 o 
   1   0   9      732.96      597.71     28.64 o 
   3   0   9     2244.39     2445.05     78.60 o 
   5   0   9       34.48       42.65     19.50 o 
   7   0   9       26.29       -1.76     15.06 o 
  -8   1   9        2.84        4.25     14.43 o 
  -7   1   9       66.37       51.32     15.69 o 
  -6   1   9      111.21      100.98     13.69 o 
  -5   1   9        4.62        0.98      4.54 o 
  -4   1   9        7.56        3.46      4.38 o 
  -3   1   9      303.59      339.79     11.06 o 
  -2   1   9      941.80      956.61     16.26 o 
  -1   1   9       25.04       33.93      5.32 o 
   0   1   9      786.67      738.96     14.02 o 
   1   1   9     1894.36     2071.30     64.42 o 
   2   1   9      678.12      627.05     16.93 o 
   3   1   9        0.97        3.03      6.18 o 
   4   1   9        0.03        4.41      7.35 o 
   5   1   9       55.87       58.29     10.66 o 
   6   1   9       84.42      137.87     15.22 o 
   7   1   9        0.51      -18.41     12.27 o 
   8   1   9        0.06       17.27     29.55 o 
  -8   2   9        5.61        0.61     17.67 o 
  -7   2   9       86.90       79.97     13.92 o 
  -6   2   9       56.75       50.30     15.57 o 
  -5   2   9       46.53       58.99     13.46 o 
  -4   2   9      375.95      340.95     10.33 o 
  -3   2   9      559.63      599.18     12.69 o 
  -2   2   9      174.18      150.64      7.33 o 
  -1   2   9     1475.46     1549.82     19.65 o 
   0   2   9      373.98      360.70      8.41 o 
   1   2   9       20.34       31.22      5.51 o 
   2   2   9     1682.27     1559.53     37.11 o 
   3   2   9      177.30      183.16     10.39 o 
   4   2   9      381.30      359.86     15.42 o 
   5   2   9      309.54      283.44     14.93 o 
   6   2   9        3.32      -13.37     10.50 o 
   7   2   9        1.73      -15.71     11.42 o 
   8   2   9       11.18        1.86     18.22 o 
  -8   3   9       19.59        8.53     18.89 o 
  -7   3   9        0.96        1.52     13.40 o 
  -6   3   9        0.01       -3.81      8.97 o 
  -5   3   9        2.66        6.05      7.02 o 
  -4   3   9      135.18      131.43     10.02 o 
  -3   3   9      189.47      176.93      7.78 o 
  -2   3   9       36.76       57.05      5.04 o 
  -1   3   9       79.61      115.19      5.92 o 
   0   3   9     2615.69     2716.57     34.52 o 
   1   3   9      213.78      223.03      9.01 o 
   2   3   9     1241.08     1326.65     32.69 o 
   3   3   9      391.46      381.12     19.46 o 
   4   3   9      221.42      211.21     13.33 o 
   5   3   9        0.20        1.16      8.45 o 
   6   3   9       11.99       17.74     12.57 o 
   7   3   9       79.10       74.44     18.88 o 
  -7   4   9      110.22      149.09     21.96 o 
  -6   4   9       14.96       16.55     12.41 o 
  -5   4   9      174.70      234.97     20.93 o 
  -4   4   9        1.71        6.83      6.38 o 
  -3   4   9      479.79      481.38     11.75 o 
  -2   4   9      773.97      828.55     17.12 o 
  -1   4   9      356.23      343.17      9.53 o 
   0   4   9      166.97      198.05     12.44 o 
   1   4   9      305.81      333.54     10.85 o 
   2   4   9      140.70      164.23     10.48 o 
   3   4   9        6.06        5.62      6.41 o 
   4   4   9      131.91      153.12     20.15 o 
   5   4   9      196.93      263.19     24.37 o 
   6   4   9      110.64      138.35     20.87 o 
   7   4   9       10.04       12.06     14.54 o 
  -7   5   9       10.86        6.76     21.02 o 
  -6   5   9      280.12      313.23     24.67 o 
  -5   5   9      427.71      399.55     21.57 o 
  -4   5   9      189.33      201.17     15.55 o 
  -3   5   9      702.18      660.63     17.09 o 
  -2   5   9       48.42       50.42      5.54 o 
  -1   5   9      218.63      196.75      8.05 o 
   0   5   9      159.70      164.19      7.84 o 
   1   5   9      504.82      443.01     13.29 o 
   2   5   9      973.24      980.99     21.27 o 
   3   5   9      807.22      747.91     21.87 o 
   4   5   9     1202.95     1114.93     40.21 o 
   5   5   9       99.47      137.39     21.02 o 
   6   5   9       27.73       20.37     15.72 o 
   7   5   9        2.63      -18.30     13.77 o 
  -7   6   9       22.66       37.66     29.85 o 
  -6   6   9      185.04      239.61     44.48 o 
  -5   6   9       42.57       56.19     12.77 o 
  -4   6   9      234.27      249.65     18.92 o 
  -3   6   9       40.24       49.38      8.59 o 
  -2   6   9     1130.35     1006.39     25.67 o 
  -1   6   9     1376.42     1360.69     22.96 o 
   0   6   9      405.06      379.92     11.21 o 
   1   6   9     1493.50     1471.06     24.29 o 
   2   6   9     1793.64     1754.53     36.67 o 
   3   6   9        6.29       11.54      8.97 o 
   4   6   9      155.86      181.45     21.68 o 
   5   6   9      154.19      156.46     21.30 o 
   6   6   9      271.86      267.08     27.33 o 
   7   6   9       23.24       45.62     21.93 o 
  -7   7   9        3.15       -5.72     14.39 o 
  -6   7   9      110.65      110.74     20.64 o 
  -5   7   9       16.99        7.19     10.71 o 
  -4   7   9      499.50      470.32     20.49 o 
  -3   7   9      531.64      552.52     17.76 o 
  -2   7   9       56.85       64.59      9.10 o 
  -1   7   9      696.33      755.74     17.02 o 
   0   7   9     1837.36     1821.04     45.99 o 
   1   7   9      149.51      200.76     10.75 o 
   2   7   9      183.31      220.36     13.34 o 
   3   7   9      854.16      871.09     33.53 o 
   4   7   9      183.80      180.05     32.29 o 
   5   7   9       62.51       55.14     17.23 o 
   6   7   9      111.93      106.28     21.49 o 
  -6   8   9        5.59       -0.14     16.15 o 
  -5   8   9       11.33        4.74     11.83 o 
  -4   8   9      115.37      126.14     13.38 o 
  -3   8   9      281.55      278.75     15.24 o 
  -2   8   9     1267.55     1245.74     27.49 o 
  -1   8   9       57.86       54.71     10.17 o 
   0   8   9      693.66      690.10     26.65 o 
   1   8   9      772.32      739.91     17.64 o 
   2   8   9      160.97      202.68     17.58 o 
   3   8   9       58.62       59.04     13.25 o 
   4   8   9        0.03       -9.20     13.17 o 
   5   8   9        2.78        5.48     14.75 o 
   6   8   9        1.13      -15.04     14.91 o 
  -5   9   9      167.47      184.89     19.51 o 
  -4   9   9      106.95      121.12     13.59 o 
  -3   9   9       49.25       45.43     10.48 o 
  -2   9   9      374.22      379.66     15.86 o 
  -1   9   9      241.61      285.72     15.87 o 
   0   9   9      177.34      209.16     15.39 o 
   1   9   9      252.19      290.98     16.08 o 
   2   9   9        0.80      -14.12      9.41 o 
   3   9   9       21.15       15.96     11.70 o 
   4   9   9       12.77       -7.93     16.15 o 
   5   9   9       22.00        5.92     15.81 o 
  -5  10   9      241.70      295.36     24.19 o 
  -4  10   9       35.20       45.21     13.57 o 
  -3  10   9      123.76      117.98     17.76 o 
  -2  10   9        0.63      -12.56      9.77 o 
  -1  10   9       42.05       25.08     11.35 o 
   0  10   9        6.30       -3.97     10.57 o 
   1  10   9      299.01      309.90     19.94 o 
   2  10   9       36.48       25.18     12.66 o 
   3  10   9      277.90      304.19     23.09 o 
   4  10   9        0.82      -11.54     15.69 o 
   5  10   9       86.56       99.59     22.54 o 
  -4  11   9       38.47       36.01     14.60 o 
  -3  11   9       49.38       35.37     13.19 o 
  -2  11   9        0.07      -16.40     10.93 o 
  -1  11   9        2.25      -13.67      9.12 o 
   0  11   9       20.35        8.53     14.22 o 
   1  11   9        8.40       -9.43     12.27 o 
   2  11   9       16.75        8.65     13.24 o 
   3  11   9      198.66      196.12     20.92 o 
   4  11   9        2.07      -12.39     16.39 o 
  -2  12   9        1.29        3.61     12.93 o 
  -1  12   9        0.05      -16.82     11.51 o 
   0  12   9        1.66      -12.79     14.64 o 
   1  12   9        6.45       12.27     14.62 o 
   2  12   9        1.55       -3.79     11.92 o 
  -8   0  10       72.91      107.23     28.03 o 
  -6   0  10       39.92       28.03     17.06 o 
  -4   0  10     1043.31     1018.06     31.01 o 
  -2   0  10      576.77      591.25     29.25 o 
   0   0  10     1862.42     1836.00     99.92 o 
   4   0  10      143.09      171.82     24.98 o 
   6   0  10       95.24      135.15     19.57 o 
   8   0  10       38.50       58.49     35.95 o 
  -8   1  10       12.59       28.89     16.30 o 
  -7   1  10       12.40       -9.66     12.57 o 
  -6   1  10      144.30      161.94     15.78 o 
  -5   1  10       92.01      110.85     15.65 o 
  -4   1  10      183.06      172.69      8.33 o 
  -3   1  10      259.59      260.63      6.92 o 
  -2   1  10      462.80      410.34     13.37 o 
  -1   1  10        9.63        3.87      4.83 o 
   0   1  10      222.27      212.84      6.75 o 
   1   1  10     1348.65     1416.95     27.49 o 
   2   1  10        5.31        3.56      8.58 o 
   3   1  10      126.18      189.06     31.41 o 
   4   1  10      392.18      370.33     17.35 o 
   5   1  10        2.15       16.51      9.93 o 
   6   1  10       41.19       35.45     11.75 o 
   7   1  10       50.50       42.35     16.80 o 
   8   1  10        2.75       16.45     22.31 o 
  -8   2  10        0.68       15.23     18.28 o 
  -7   2  10       20.31       14.04     11.20 o 
  -6   2  10       17.92       13.52      9.90 o 
  -5   2  10       23.55        6.38     10.70 o 
  -4   2  10        4.27       -7.05      4.70 o 
  -3   2  10      192.76      191.55     10.75 o 
  -2   2  10      879.06      918.83     16.04 o 
  -1   2  10      417.09      459.60      8.59 o 
   0   2  10      831.07      961.02     17.95 o 
   1   2  10     4409.19     4830.10     78.54 o 
   2   2  10      720.12      713.69     26.08 o 
   3   2  10      673.34      629.84     31.92 o 
   4   2  10        0.38        1.56     15.45 o 
   5   2  10        8.95        2.86      9.58 o 
   6   2  10       28.91       21.57     12.72 o 
   7   2  10        1.75        4.87     19.80 o 
  -8   3  10        4.30       18.89     19.50 o 
  -7   3  10       14.61       23.13     15.81 o 
  -6   3  10        5.82        5.29     12.27 o 
  -5   3  10       32.10       46.07     12.87 o 
  -4   3  10       10.20        0.87      5.46 o 
  -3   3  10      203.99      189.88      7.82 o 
  -2   3  10      854.50      868.05     16.46 o 
  -1   3  10     6577.08     7243.12    120.39 o 
   0   3  10     1300.92     1442.53     24.83 o 
   1   3  10        2.45       10.49      5.33 o 
   2   3  10      358.41      374.76     15.07 o 
   3   3  10      344.22      351.41     14.39 o 
   4   3  10       40.29       37.50      9.83 o 
   5   3  10      263.78      265.23     17.65 o 
   6   3  10        1.46        6.37     13.09 o 
   7   3  10       21.25       46.76     31.07 o 
  -7   4  10        0.07      -12.10     20.41 o 
  -6   4  10       14.06        2.64     12.39 o 
  -5   4  10       64.22      127.34     26.81 o 
  -4   4  10      151.87      173.24     11.80 o 
  -3   4  10      413.49      392.79     11.01 o 
  -2   4  10       29.83       28.76      4.66 o 
  -1   4  10      287.63      325.59      9.39 o 
   0   4  10     2024.68     2204.11     41.34 o 
   1   4  10     1546.40     1613.28     24.65 o 
   2   4  10      399.87      371.84     14.27 o 
   3   4  10      881.66      848.08     23.25 o 
   4   4  10        0.50       -8.94      8.43 o 
   5   4  10       60.68       68.94     15.69 o 
   6   4  10      495.89      478.06     26.70 o 
   7   4  10        4.01      -19.91     13.27 o 
  -7   5  10       71.75       76.40     20.99 o 
  -6   5  10        2.33        4.00     14.32 o 
  -5   5  10      351.54      337.94     21.97 o 
  -4   5  10       42.36       38.25     10.75 o 
  -3   5  10      110.73      138.74     10.44 o 
  -2   5  10      365.55      323.66      8.90 o 
  -1   5  10        0.66       -0.98      4.58 o 
   0   5  10      153.32      190.57      9.79 o 
   1   5  10      342.75      348.21     10.73 o 
   2   5  10      958.87      978.22     51.19 o 
   3   5  10       19.33       36.75      9.13 o 
   4   5  10     1087.10     1119.65     37.61 o 
   5   5  10      137.84      134.26     19.37 o 
   6   5  10       14.28       36.01     17.22 o 
   7   5  10       49.08       55.00     17.78 o 
  -7   6  10       69.86       53.23     20.30 o 
  -6   6  10       32.58       59.84     17.99 o 
  -5   6  10        2.98       -7.31     10.00 o 
  -4   6  10      193.58      202.78     25.30 o 
  -3   6  10     1490.66     1430.83     28.20 o 
  -2   6  10      553.98      544.23     22.16 o 
  -1   6  10      165.17      174.26     10.26 o 
   0   6  10      381.78      358.31     11.32 o 
   1   6  10       81.37       86.59      9.57 o 
   2   6  10      376.74      353.57     13.47 o 
   3   6  10       36.43       42.19     11.37 o 
   4   6  10     1044.23     1016.18     39.91 o 
   5   6  10       84.72       83.62     17.78 o 
   6   6  10       24.77       -0.30     13.61 o 
   7   6  10        0.90       10.08     17.27 o 
  -6   7  10       81.92       63.95     18.51 o 
  -5   7  10      452.23      405.52     19.97 o 
  -4   7  10      427.91      365.89     18.16 o 
  -3   7  10      170.96      189.98     13.75 o 
  -2   7  10      136.07      119.80     11.29 o 
  -1   7  10       26.25       25.61      7.34 o 
   0   7  10      148.77      175.07     14.03 o 
   1   7  10      778.38      766.42     17.59 o 
   2   7  10     1430.63     1387.44     28.78 o 
   3   7  10        5.61        1.53     11.61 o 
   4   7  10        9.28       -9.02     12.27 o 
   5   7  10       29.84       20.94     15.49 o 
   6   7  10       34.66        5.88     16.74 o 
  -6   8  10       13.54        8.68     14.85 o 
  -5   8  10        9.27       13.15     11.76 o 
  -4   8  10      174.13      189.09     17.69 o 
  -3   8  10      208.60      246.40     16.07 o 
  -2   8  10      248.01      252.38     16.09 o 
  -1   8  10     1902.79     1885.76     53.74 o 
   0   8  10      273.64      256.37     11.68 o 
   1   8  10       67.70       55.61      8.59 o 
   2   8  10      121.83      138.73     13.06 o 
   3   8  10      329.04      283.07     21.30 o 
   4   8  10       29.78        9.75     14.62 o 
   5   8  10       21.76       21.19     16.15 o 
   6   8  10       14.31       -3.06     15.51 o 
  -5   9  10       26.46       20.23     12.41 o 
  -4   9  10        0.29        0.43     11.09 o 
  -3   9  10      457.33      430.30     17.22 o 
  -2   9  10       13.48       18.55      9.34 o 
  -1   9  10      181.32      217.98     15.26 o 
   0   9  10      581.67      544.94     24.10 o 
   1   9  10      298.65      270.76     13.77 o 
   2   9  10        0.06       -4.56     10.15 o 
   3   9  10      184.86      179.40     18.95 o 
   4   9  10        3.36       -7.02     15.72 o 
   5   9  10        7.81      -15.04     15.18 o 
  -5  10  10        0.04        3.47     12.92 o 
  -4  10  10        9.64       -5.84     11.18 o 
  -3  10  10      139.08      148.89     17.88 o 
  -2  10  10      131.56      127.09     13.67 o 
  -1  10  10       12.37       -1.64      9.77 o 
   0  10  10       93.26      123.35     16.05 o 
   1  10  10       61.96       80.13     14.04 o 
   2  10  10       39.55       52.34     15.09 o 
   3  10  10       42.94       28.04     13.86 o 
   4  10  10        2.47      -23.19     19.50 o 
  -4  11  10        0.50      -19.91     16.99 o 
  -3  11  10       75.47       93.00     19.86 o 
  -2  11  10       44.09       43.69     13.71 o 
  -1  11  10       76.21       80.52     15.47 o 
   0  11  10       10.88        7.72     11.02 o 
   1  11  10       17.76       27.44     22.85 o 
   2  11  10       13.22        7.23     12.09 o 
   3  11  10        5.42       18.78     13.38 o 
  -2  12  10        4.12       14.80     12.89 o 
  -1  12  10       58.35       64.08     14.93 o 
   0  12  10        6.57        4.19     15.32 o 
   1  12  10        0.28        1.03     15.07 o 
   2  12  10       45.74       43.64     15.61 o 
  -7   0  11        6.34        7.31     16.45 o 
  -5   0  11       53.65       41.93     12.70 o 
  -3   0  11      877.22      844.95     37.17 o 
  -1   0  11        1.37       -5.10      6.73 o 
   1   0  11      655.32      636.70     32.90 o 
   3   0  11      874.25      856.04     41.43 o 
   5   0  11      930.06      924.28     48.13 o 
   7   0  11      155.73      249.76     27.67 o 
  -8   1  11       29.49       17.86     15.72 o 
  -7   1  11        0.71      -10.55     12.23 o 
  -6   1  11       38.53       39.81     12.31 o 
  -5   1  11      102.71      104.90     11.00 o 
  -4   1  11      760.57      733.28     18.61 o 
  -3   1  11       47.89       51.31      7.83 o 
  -2   1  11      138.86      148.71     10.05 o 
  -1   1  11      242.94      211.68      9.23 o 
   0   1  11       62.54       84.05     11.51 o 
   1   1  11       77.22       94.86      8.13 o 
   2   1  11      624.48      603.63     17.57 o 
   3   1  11     2464.12     2421.34     61.16 o 
   4   1  11      210.01      217.91     19.34 o 
   5   1  11      532.04      503.13     20.25 o 
   6   1  11        1.55       -9.99      9.76 o 
   7   1  11        1.71        3.22     14.39 o 
  -8   2  11        9.36        6.09     22.54 o 
  -7   2  11       33.34       33.20     15.49 o 
  -6   2  11      214.08      255.41     19.67 o 
  -5   2  11        8.35       -5.81      7.48 o 
  -4   2  11       73.01       93.95     10.02 o 
  -3   2  11        6.84        6.38      5.60 o 
  -2   2  11      335.76      319.19      9.00 o 
  -1   2  11        0.39       -2.83      3.17 o 
   0   2  11     1227.79     1192.74     21.24 o 
   1   2  11     1807.39     1934.93     53.12 o 
   2   2  11      452.70      458.18     15.31 o 
   3   2  11       21.46       16.46      7.83 o 
   4   2  11      190.44      208.58     28.05 o 
   5   2  11       64.99       67.43     12.42 o 
   6   2  11        2.78       -3.76     12.29 o 
   7   2  11      254.27      271.24     27.77 o 
  -7   3  11        1.54       12.71     14.48 o 
  -6   3  11        7.76       -5.35     11.50 o 
  -5   3  11        1.10       -8.21      7.91 o 
  -4   3  11      123.89      134.67     13.38 o 
  -3   3  11      136.14      156.68      9.25 o 
  -2   3  11      721.33      716.74     15.09 o 
  -1   3  11        2.43        9.29      5.10 o 
   0   3  11       40.03       20.87      4.86 o 
   1   3  11        5.29        2.90      5.10 o 
   2   3  11      484.84      455.76     15.82 o 
   3   3  11        1.32       -4.81      6.98 o 
   4   3  11       56.17       63.34     11.35 o 
   5   3  11      210.55      253.53     18.84 o 
   6   3  11       38.40       38.35     15.06 o 
   7   3  11       37.81       38.99     17.66 o 
  -7   4  11        4.32      -17.91     13.91 o 
  -6   4  11       66.48       94.76     19.14 o 
  -5   4  11       67.74       95.17     18.03 o 
  -4   4  11       93.85      113.65     12.88 o 
  -3   4  11      403.47      377.40     11.12 o 
  -2   4  11      223.50      208.63      7.11 o 
  -1   4  11      149.94      178.23     14.59 o 
   0   4  11      210.62      201.68      8.15 o 
   1   4  11      810.65      753.65     15.57 o 
   2   4  11      450.05      420.96     15.91 o 
   3   4  11      360.40      363.87     15.58 o 
   4   4  11       24.28       29.31     10.19 o 
   5   4  11       40.81       21.08     13.71 o 
   6   4  11      180.49      240.51     25.63 o 
   7   4  11       10.44       -4.91     16.35 o 
  -7   5  11       77.53       71.45     20.63 o 
  -6   5  11        9.65       -2.38     14.31 o 
  -5   5  11      178.07      228.73     24.00 o 
  -4   5  11      220.00      239.36     22.54 o 
  -3   5  11        0.16       -9.03      7.47 o 
  -2   5  11        1.37        1.78      4.58 o 
  -1   5  11     1305.91     1271.10     21.56 o 
   0   5  11       38.19       63.23      6.86 o 
   1   5  11      126.60      169.09      9.66 o 
   2   5  11       78.44       93.56     11.95 o 
   3   5  11      108.45      179.05     15.01 o 
   4   5  11      288.84      293.59     16.41 o 
   5   5  11        0.31        4.33     12.90 o 
   6   5  11      116.24      147.25     22.79 o 
   7   5  11       71.79       56.73     32.29 o 
  -7   6  11       26.50       18.03     16.98 o 
  -6   6  11       20.21       14.34     16.25 o 
  -5   6  11        2.40       -8.87     11.54 o 
  -4   6  11        0.00      -10.75      8.89 o 
  -3   6  11       75.91      111.53     15.49 o 
  -2   6  11      149.69      167.94     11.65 o 
  -1   6  11      129.37      117.14      9.02 o 
   0   6  11        0.88        2.99      5.48 o 
   1   6  11       14.66       12.11      6.19 o 
   2   6  11      207.32      240.93     13.37 o 
   3   6  11      106.61      135.91     15.95 o 
   4   6  11       17.69       29.62     18.89 o 
   5   6  11      162.38      204.79     24.02 o 
   6   6  11        0.02      -20.94     13.96 o 
  -6   7  11        0.01      -12.79     15.84 o 
  -5   7  11       26.39       24.32     27.42 o 
  -4   7  11       14.44        5.50     10.07 o 
  -3   7  11      309.59      274.81     15.55 o 
  -2   7  11      393.29      374.92     14.70 o 
  -1   7  11      431.59      385.41     12.84 o 
   0   7  11      449.94      429.59     13.30 o 
   1   7  11      724.41      686.20     16.87 o 
   2   7  11      307.61      283.77     13.09 o 
   3   7  11        5.56       -9.46     12.70 o 
   4   7  11        8.77      -17.06     15.23 o 
   5   7  11        9.59      -11.43     12.90 o 
   6   7  11       63.43       68.54     20.25 o 
  -6   8  11       11.98       26.90     22.24 o 
  -5   8  11       12.78       -1.86     14.91 o 
  -4   8  11       52.53       44.85     12.33 o 
  -3   8  11      138.04      153.32     16.31 o 
  -2   8  11      198.51      220.00     18.56 o 
  -1   8  11      844.31      823.25     21.92 o 
   0   8  11     1007.48      929.29     20.69 o 
   1   8  11      289.31      282.88     11.97 o 
   2   8  11      174.08      191.87     14.75 o 
   3   8  11       28.21       34.40     16.15 o 
   4   8  11       61.83       57.47     17.96 o 
   5   8  11       20.89       16.75     15.66 o 
  -5   9  11        2.29       12.08     15.44 o 
  -4   9  11       21.16       12.15     11.35 o 
  -3   9  11      195.02      173.16     17.12 o 
  -2   9  11      286.26      290.37     15.39 o 
  -1   9  11      247.71      292.30     16.16 o 
   0   9  11       74.26       71.76     12.02 o 
   1   9  11       92.76      125.98     18.03 o 
   2   9  11        0.49       -1.69     10.13 o 
   3   9  11       83.77      101.61     27.11 o 
   4   9  11      156.50      128.75     23.05 o 
   5   9  11      115.99      133.06     39.30 o 
  -4  10  11        0.52      -17.52     11.68 o 
  -3  10  11       35.24       32.82     15.96 o 
  -2  10  11       51.18       40.71     11.02 o 
  -1  10  11        1.21       -2.47      9.84 o 
   0  10  11       77.57       74.79     14.35 o 
   1  10  11      266.93      290.24     21.21 o 
   2  10  11      309.38      315.12     19.93 o 
   3  10  11      124.59      117.97     17.57 o 
   4  10  11       18.07        0.37     20.41 o 
  -3  11  11       23.24       24.87     16.10 o 
  -2  11  11        1.18        0.00     14.22 o 
  -1  11  11        0.32      -14.11     10.53 o 
   0  11  11        1.38      -10.31     10.19 o 
   1  11  11        1.74        9.86     15.61 o 
   2  11  11       63.13       87.51     19.05 o 
   3  11  11      110.64      152.29     23.69 o 
  -2  12  11      102.67      142.57     23.25 o 
  -1  12  11       38.62       42.90     13.90 o 
   0  12  11      142.61      117.70     24.37 o 
   1  12  11       41.67       42.40     24.68 o 
  -6   0  12       94.47       57.88     21.32 o 
  -4   0  12        0.31       -4.66     10.05 o 
  -2   0  12     1696.26     1545.41     42.65 o 
   0   0  12     1171.64     1229.86     23.70 o 
   2   0  12      623.11      684.22     37.17 o 
   4   0  12      168.11      243.10     31.68 o 
   6   0  12      255.63      338.71     28.22 o 
  -7   1  12       33.76       39.05     14.31 o 
  -6   1  12        5.26       -7.55     11.43 o 
  -5   1  12       95.48       94.12     11.64 o 
  -4   1  12       68.88       74.30      9.72 o 
  -3   1  12       16.15       17.08      6.89 o 
  -2   1  12      277.21      263.43     10.88 o 
  -1   1  12      431.23      382.53     19.96 o 
   0   1  12     1111.05     1063.99     17.61 o 
   1   1  12       13.25       11.41      5.59 o 
   2   1  12        0.26       -4.23      6.02 o 
   3   1  12        0.01        3.81      6.98 o 
   4   1  12      416.79      406.13     17.17 o 
   5   1  12       29.59       35.32     11.36 o 
   6   1  12       27.49       22.83     12.10 o 
   7   1  12       59.19       89.90     21.10 o 
  -7   2  12       41.52       34.68     15.29 o 
  -6   2  12        7.41        3.65     10.32 o 
  -5   2  12       50.49       61.68     15.76 o 
  -4   2  12        8.94        1.92      6.28 o 
  -3   2  12       43.36       53.00      8.24 o 
  -2   2  12      128.12      159.68     11.08 o 
  -1   2  12      161.36      160.89     15.47 o 
   0   2  12        1.05        3.24      4.63 o 
   1   2  12      136.12      161.23     18.29 o 
   2   2  12      852.83      853.00     22.00 o 
   3   2  12       14.39        0.08      7.88 o 
   4   2  12       20.93       23.50     11.71 o 
   5   2  12      144.87      136.65     15.77 o 
   6   2  12        5.72       -2.70     10.75 o 
   7   2  12        2.28       -8.93     13.77 o 
  -7   3  12       25.75       15.24     14.18 o 
  -6   3  12        1.37      -12.42     14.32 o 
  -5   3  12       37.17       28.11     10.78 o 
  -4   3  12      142.35      161.45     17.80 o 
  -3   3  12      765.64      828.29     19.78 o 
  -2   3  12       35.46       48.55      6.01 o 
  -1   3  12        7.84        8.23      3.62 o 
   0   3  12       29.30       32.80      5.34 o 
   1   3  12      118.84      112.61      9.19 o 
   2   3  12        7.70        4.21      7.16 o 
   3   3  12      215.90      212.78     13.27 o 
   4   3  12       39.34       36.22     11.07 o 
   5   3  12       86.33       62.86     13.35 o 
   6   3  12        2.10       -7.91     13.10 o 
   7   3  12        5.86        1.74     15.23 o 
  -7   4  12        0.37      -15.20     13.98 o 
  -6   4  12        4.31      -19.91     13.27 o 
  -5   4  12      260.65      308.31     53.62 o 
  -4   4  12        3.06       -6.42      7.84 o 
  -3   4  12        2.98       -3.41      6.31 o 
  -2   4  12      106.10      113.75      8.31 o 
  -1   4  12      220.59      207.08      8.03 o 
   0   4  12      161.74      173.06      7.98 o 
   1   4  12      250.78      262.11     11.08 o 
   2   4  12       30.43       48.78     10.01 o 
   3   4  12        0.03        9.08      9.13 o 
   4   4  12       15.25       10.81     10.45 o 
   5   4  12        7.01        6.18     12.88 o 
   6   4  12      115.83      177.40     23.48 o 
   7   4  12        5.80       16.11     18.28 o 
  -7   5  12        5.28       -2.69     14.87 o 
  -6   5  12       13.63       27.42     40.21 o 
  -5   5  12        0.00       -4.29     12.29 o 
  -4   5  12       49.60       39.11     16.15 o 
  -3   5  12       50.94       40.88     13.52 o 
  -2   5  12      182.29      216.35     11.07 o 
  -1   5  12       24.34       21.85      6.00 o 
   0   5  12        1.24       -3.06      4.87 o 
   1   5  12      105.66      106.40      8.77 o 
   2   5  12       23.58       23.04      8.88 o 
   3   5  12       24.88       26.97      9.91 o 
   4   5  12        6.85        1.58      9.80 o 
   5   5  12      168.96      188.41     23.25 o 
   6   5  12      115.22       69.70     18.74 o 
  -6   6  12        6.67      -29.25     19.50 o 
  -5   6  12       91.37       73.24     17.25 o 
  -4   6  12       21.59       15.23     13.36 o 
  -3   6  12        5.30        0.35     11.54 o 
  -2   6  12       21.25        9.96     13.12 o 
  -1   6  12       19.72       12.65      6.49 o 
   0   6  12        5.29        5.17      5.82 o 
   1   6  12       72.56       75.92      8.64 o 
   2   6  12       14.42       13.49     10.22 o 
   3   6  12      895.72      862.84     26.10 o 
   4   6  12      560.03      524.95     26.70 o 
   5   6  12        1.50       -9.85     13.96 o 
   6   6  12        4.61      -16.47     15.44 o 
  -6   7  12       30.28       24.11     16.66 o 
  -5   7  12        6.18       -0.72     14.04 o 
  -4   7  12       35.26       35.34     15.08 o 
  -3   7  12       22.81       12.53      9.45 o 
  -2   7  12       22.92       11.17      9.72 o 
  -1   7  12        8.25        3.64      6.64 o 
   0   7  12        9.69       -0.95      6.56 o 
   1   7  12      490.68      474.03     14.62 o 
   2   7  12      184.91      239.20     15.53 o 
   3   7  12        2.77       -4.60     12.73 o 
   4   7  12       36.43       27.72     14.86 o 
   5   7  12       38.59        6.75     17.36 o 
   6   7  12       15.68       12.90     16.54 o 
  -5   8  12       32.43       35.01     16.39 o 
  -4   8  12       28.04       23.46     14.65 o 
  -3   8  12       45.04       23.73     11.80 o 
  -2   8  12       32.36       31.96     11.20 o 
  -1   8  12        0.83       -2.53      8.05 o 
   0   8  12      203.33      224.47     17.63 o 
   1   8  12      226.40      260.02     14.22 o 
   2   8  12      281.80      267.41     14.44 o 
   3   8  12        4.72        0.07     14.63 o 
   4   8  12        1.93      -19.64     13.09 o 
   5   8  12        9.53        0.52     14.62 o 
  -5   9  12        4.38       -6.36     15.81 o 
  -4   9  12        0.40       -5.38     14.43 o 
  -3   9  12        2.44       -7.01     10.72 o 
  -2   9  12      286.50      272.94     17.71 o 
  -1   9  12      317.97      318.02     14.89 o 
   0   9  12      250.32      283.13     17.73 o 
   1   9  12      271.85      319.55     17.72 o 
   2   9  12      228.08      258.37     20.58 o 
   3   9  12      153.02      179.29     24.77 o 
   4   9  12       30.75       35.64     18.09 o 
   5   9  12        6.47       -8.45     15.37 o 
  -4  10  12       64.26       47.90     22.85 o 
  -3  10  12       69.85       91.91     15.91 o 
  -2  10  12      109.09      129.88     16.68 o 
  -1  10  12      196.33      225.00     19.18 o 
   0  10  12      280.33      323.15     26.33 o 
   1  10  12      425.13      421.56     20.33 o 
   2  10  12      187.46      217.73     21.88 o 
   3  10  12        1.43       -2.78     15.22 o 
   4  10  12        0.19      -13.47     16.15 o 
  -3  11  12      140.63      175.26     24.81 o 
  -2  11  12       38.83       33.65     15.66 o 
  -1  11  12        1.56      -15.04     15.54 o 
   0  11  12      101.67      130.02     17.02 o 
   1  11  12       63.52       87.08     19.82 o 
   2  11  12        0.67       -8.55     11.69 o 
   3  11  12      146.27      182.90     21.90 o 
  -1  12  12      169.06      171.74     23.77 o 
   0  12  12       27.26       12.39     19.19 o 
  -7   0  13        5.78        4.26     19.50 o 
  -5   0  13      133.48      144.40     19.37 o 
  -3   0  13      560.13      550.14     23.48 o 
  -1   0  13      115.63      103.81     17.67 o 
   1   0  13        4.25       -3.66     13.40 o 
   3   0  13       69.69       88.96     21.93 o 
   5   0  13       49.95       77.53     16.10 o 
   7   0  13        1.04      -16.78     20.41 o 
  -7   1  13        0.21        3.70     13.13 o 
  -6   1  13       63.28       68.57     13.56 o 
  -5   1  13       58.40       56.77     10.44 o 
  -4   1  13        1.41       -5.55      6.76 o 
  -3   1  13       90.17       91.58      9.86 o 
  -2   1  13      147.69      196.89     12.13 o 
  -1   1  13      639.49      595.93     16.13 o 
   0   1  13      126.17      123.76      8.58 o 
   1   1  13      504.13      448.06     16.46 o 
   2   1  13      453.20      374.33     14.43 o 
   3   1  13        7.90       -4.79      7.91 o 
   4   1  13       80.42       90.17     12.34 o 
   5   1  13       10.98       21.15     11.16 o 
   6   1  13        0.67       -5.12     10.57 o 
   7   1  13       11.16       25.41     15.47 o 
  -7   2  13       21.55       -6.09     20.72 o 
  -6   2  13       71.74       81.49     14.49 o 
  -5   2  13        4.48      -11.78      8.60 o 
  -4   2  13      132.93      144.91     12.54 o 
  -3   2  13       88.23       93.55      9.90 o 
  -2   2  13        0.94        9.64      6.72 o 
  -1   2  13      715.52      688.31     24.13 o 
   0   2  13      472.51      369.30     11.21 o 
   1   2  13      284.46      268.12     11.82 o 
   2   2  13        1.80        1.33      6.64 o 
   3   2  13       58.73       89.98     11.69 o 
   4   2  13      137.59      146.31     15.22 o 
   5   2  13        2.99       -7.74      9.29 o 
   6   2  13       26.19       33.32     13.18 o 
   7   2  13       29.98       30.12     16.78 o 
  -7   3  13        7.18       -7.09     23.46 o 
  -6   3  13       44.63       34.84     17.44 o 
  -5   3  13        6.59       -9.58      9.35 o 
  -4   3  13       67.40       65.04     16.69 o 
  -3   3  13       21.08       20.93      7.12 o 
  -2   3  13       15.27        8.69      6.45 o 
  -1   3  13       14.84        5.18      4.52 o 
   0   3  13       14.15        4.45      5.72 o 
   1   3  13       62.09       54.96      7.91 o 
   2   3  13        2.17       10.83      7.58 o 
   3   3  13        0.81       -4.53      8.52 o 
   4   3  13       19.76       22.26     14.57 o 
   5   3  13        3.73      -11.12      9.96 o 
   6   3  13       64.61       61.56     17.44 o 
   7   3  13       48.69       45.11     19.60 o 
  -7   4  13       17.93       29.52     18.72 o 
  -6   4  13       37.11       13.77     16.58 o 
  -5   4  13       10.47       -7.13     12.27 o 
  -4   4  13       68.87       81.22     18.28 o 
  -3   4  13      174.84      199.66     12.99 o 
  -2   4  13        2.78       -6.16      5.84 o 
  -1   4  13       55.08       35.92      7.23 o 
   0   4  13      264.50      247.24      9.06 o 
   1   4  13      171.58      172.97     11.63 o 
   2   4  13       21.84       23.10     11.48 o 
   3   4  13       51.13       36.79     13.55 o 
   4   4  13       39.35       47.55     12.24 o 
   5   4  13       22.19       11.17     15.25 o 
   6   4  13        4.88       14.31     14.91 o 
   7   4  13       39.93       24.29     18.47 o 
  -7   5  13        3.68      -11.84     14.48 o 
  -6   5  13       21.50      -20.94     13.96 o 
  -5   5  13       62.21       55.04     16.78 o 
  -4   5  13        1.05      -15.74     10.50 o 
  -3   5  13      210.46      223.51     22.20 o 
  -2   5  13        7.38        4.27      6.96 o 
  -1   5  13      183.34      218.43     16.97 o 
   0   5  13       96.91      116.55      9.02 o 
   1   5  13      175.05      199.14     10.62 o 
   2   5  13       30.06       22.60     10.28 o 
   3   5  13        4.05      -11.86      8.91 o 
   4   5  13        0.85      -11.49      9.35 o 
   5   5  13      233.89      288.84     23.84 o 
   6   5  13      102.06      103.63     21.24 o 
  -6   6  13       58.80       39.22     18.29 o 
  -5   6  13        0.00      -18.16     16.45 o 
  -4   6  13       18.83       -0.22     12.90 o 
  -3   6  13       36.96        4.51     12.90 o 
  -2   6  13       53.45       59.57     15.01 o 
  -1   6  13      261.60      249.72     13.28 o 
   0   6  13      144.27      159.91     11.00 o 
   1   6  13       54.96       48.38      8.01 o 
   2   6  13       88.57      107.09     13.97 o 
   3   6  13      448.14      441.86     19.40 o 
   4   6  13        8.19        6.55     13.71 o 
   5   6  13       15.38       -8.65     13.52 o 
   6   6  13        6.89        8.03     15.61 o 
  -6   7  13        0.57       -3.60     14.87 o 
  -5   7  13       13.62      -11.43     14.57 o 
  -4   7  13      339.82      337.62     46.91 o 
  -3   7  13        1.20       -8.10     11.18 o 
  -2   7  13      310.70      315.73     16.43 o 
  -1   7  13        5.65       -6.84      7.95 o 
   0   7  13       25.90       15.13      7.67 o 
   1   7  13      266.92      275.83     15.95 o 
   2   7  13      135.16      142.49     15.94 o 
   3   7  13      133.91      132.83     28.03 o 
   4   7  13      162.16      150.51     38.69 o 
   5   7  13       16.21        2.56     15.87 o 
   6   7  13       10.97      -18.27     20.72 o 
  -5   8  13        2.75      -14.01     21.93 o 
  -4   8  13       95.46      127.87     27.42 o 
  -3   8  13        9.62       -4.63     11.79 o 
  -2   8  13      165.88      169.02     25.48 o 
  -1   8  13        0.09       -7.24      9.33 o 
   0   8  13      414.46      367.05     13.54 o 
   1   8  13      194.60      220.25     13.81 o 
   2   8  13      165.51      184.93     22.60 o 
   3   8  13       56.70       29.69     17.65 o 
   4   8  13        6.55        2.13     15.94 o 
   5   8  13        0.89      -22.59     15.06 o 
  -5   9  13       16.76       -3.55     16.01 o 
  -4   9  13       24.21        9.68     21.63 o 
  -3   9  13       72.36       61.24     18.82 o 
  -2   9  13      169.79      160.54     28.50 o 
  -1   9  13      129.28      134.72     16.20 o 
   0   9  13       67.05       61.12     10.83 o 
   1   9  13       44.07       51.62     11.57 o 
   2   9  13        5.52      -16.27     10.85 o 
   3   9  13        0.15      -11.58     14.57 o 
   4   9  13       25.64       -1.15     24.07 o 
  -4  10  13        0.93      -16.33     15.61 o 
  -3  10  13        0.58       -6.97     17.67 o 
  -2  10  13       10.08      -10.26     11.02 o 
  -1  10  13      188.33      258.94     25.24 o 
   0  10  13       11.31        5.36     10.26 o 
   1  10  13       13.30       17.36     12.22 o 
   2  10  13      130.83      122.59     17.34 o 
   3  10  13       23.47       14.32     18.09 o 
  -2  11  13        7.41       28.65     14.99 o 
  -1  11  13       32.87       32.32     31.99 o 
   0  11  13       13.41        2.10     14.93 o 
   1  11  13       10.22       20.39     15.92 o 
   2  11  13      161.39      152.44     30.85 o 
  -6   0  14       98.71      129.78     28.64 o 
  -4   0  14       46.55       45.09     14.22 o 
  -2   0  14     1210.43     1317.21     45.39 o 
   0   0  14      452.44      443.31     31.07 o 
   2   0  14        3.44       -0.61     14.62 o 
   4   0  14       56.61       34.73     23.76 o 
   6   0  14      121.53      202.44     23.45 o 
  -7   1  14      112.81      145.06     21.73 o 
  -6   1  14        4.99        7.86     11.20 o 
  -5   1  14      110.44      109.96     12.90 o 
  -4   1  14      459.00      434.13     15.82 o 
  -3   1  14       80.06       88.58     10.51 o 
  -2   1  14      257.42      239.55     11.33 o 
  -1   1  14       52.51       67.44      8.77 o 
   0   1  14      282.01      298.77     11.85 o 
   1   1  14       19.72        6.61     10.22 o 
   2   1  14      130.76      163.15     12.61 o 
   3   1  14        4.65       -7.36      7.60 o 
   4   1  14        8.35       14.33     10.00 o 
   5   1  14        2.94      -14.31     10.22 o 
   6   1  14        3.27        2.91     11.88 o 
   7   1  14        6.20       -7.14     12.00 o 
  -7   2  14        3.08      -12.19     20.11 o 
  -6   2  14        1.07       -0.44     10.50 o 
  -5   2  14      194.40      314.28     22.00 o 
  -4   2  14        0.09      -10.71      7.14 o 
  -3   2  14        0.05       -7.43      6.44 o 
  -2   2  14      202.20      224.90     17.50 o 
  -1   2  14        3.33        9.22      6.61 o 
   0   2  14      232.78      223.59     12.69 o 
   1   2  14      427.57      377.86     19.56 o 
   2   2  14       29.11       19.99      8.02 o 
   3   2  14       25.07       20.78      9.44 o 
   4   2  14       49.71       40.42     12.08 o 
   5   2  14       24.17       20.52     11.26 o 
   6   2  14        0.09      -13.03     11.07 o 
   7   2  14        0.81        3.23     17.97 o 
  -7   3  14       17.09       45.64     19.37 o 
  -6   3  14        5.49       -5.53     14.75 o 
  -5   3  14       44.26       57.06     13.88 o 
  -4   3  14       20.95       13.56     12.03 o 
  -3   3  14      319.21      299.47     12.88 o 
  -2   3  14       42.49       24.96      7.69 o 
  -1   3  14      152.55      182.47     12.06 o 
   0   3  14      192.57      203.28     15.46 o 
   1   3  14       22.11        8.00      6.73 o 
   2   3  14      127.32      156.32     13.89 o 
   3   3  14      253.51      257.62     15.60 o 
   4   3  14        0.00      -10.23      9.34 o 
   5   3  14       16.63       18.57     11.27 o 
   6   3  14       11.59       -4.25     15.61 o 
   7   3  14        0.12      -17.25     19.50 o 
  -7   4  14       17.63        7.36     18.08 o 
  -6   4  14       45.01       51.00     16.98 o 
  -5   4  14        1.20      -13.50     11.83 o 
  -4   4  14        9.50       12.07     13.61 o 
  -3   4  14       37.69       30.74     10.02 o 
  -2   4  14      254.44      230.87     12.84 o 
  -1   4  14       27.80       26.79     11.78 o 
   0   4  14       13.11       12.84      7.00 o 
   1   4  14       30.10       23.93      7.96 o 
   2   4  14       27.49       41.68     10.26 o 
   3   4  14       48.70       46.21     11.64 o 
   4   4  14      125.81      153.84     16.89 o 
   5   4  14        6.45      -11.51     13.13 o 
   6   4  14        4.15      -13.66     14.48 o 
  -6   5  14       35.37        4.88     15.87 o 
  -5   5  14        0.01      -15.84     12.14 o 
  -4   5  14      189.17      220.49     24.64 o 
  -3   5  14        3.28      -13.15     10.31 o 
  -2   5  14        0.74       -8.12      6.88 o 
  -1   5  14        6.40       -4.73      8.71 o 
   0   5  14      321.25      307.96     12.82 o 
   1   5  14       57.25       74.10     11.78 o 
   2   5  14       65.89       59.92     11.92 o 
   3   5  14        0.09        8.05      9.91 o 
   4   5  14        0.02      -14.77      9.85 o 
   5   5  14      139.57      162.82     34.73 o 
   6   5  14        5.38      -10.57     15.72 o 
  -6   6  14       50.00       55.04     18.88 o 
  -5   6  14       51.67       64.52     22.24 o 
  -4   6  14       14.12       -2.11     13.88 o 
  -3   6  14       61.49       65.20     15.54 o 
  -2   6  14      352.68      307.97     20.46 o 
  -1   6  14       38.11       32.81     11.32 o 
   0   6  14      231.11      243.74     18.82 o 
   1   6  14       44.06       36.60      8.04 o 
   2   6  14      268.24      255.66     16.16 o 
   3   6  14      109.85      108.62     18.57 o 
   4   6  14       34.16       34.12     15.94 o 
   5   6  14       10.61       28.09     16.98 o 
   6   6  14       50.36       36.72     18.71 o 
  -6   7  14        0.88      -14.60     16.35 o 
  -5   7  14        9.47       -7.02     14.20 o 
  -4   7  14        0.17       -4.30     14.57 o 
  -3   7  14      123.38      164.69     22.47 o 
  -2   7  14      118.70      103.34     22.85 o 
  -1   7  14      107.47      132.61     20.52 o 
   0   7  14      148.36      133.07     12.64 o 
   1   7  14        0.87       -9.64      6.42 o 
   2   7  14      122.94      126.26     15.81 o 
   3   7  14        3.48       -7.33     13.33 o 
   4   7  14        4.01       -2.02     13.96 o 
   5   7  14       44.81       37.09     18.22 o 
  -5   8  14       20.53       24.66     18.47 o 
  -4   8  14       18.77       20.44     16.45 o 
  -3   8  14        7.78       15.23     14.65 o 
  -2   8  14      100.20       59.80     20.41 o 
  -1   8  14        0.09      -13.12      8.82 o 
   0   8  14       25.85       -1.30      9.21 o 
   1   8  14        2.78       -3.90      7.57 o 
   2   8  14       24.04       31.64     12.92 o 
   3   8  14      113.21      120.45     22.39 o 
   4   8  14        3.13      -14.14     24.68 o 
   5   8  14        9.50       -5.03     17.17 o 
  -4   9  14       66.25       55.48     37.17 o 
  -3   9  14        0.77       -2.95     13.71 o 
  -2   9  14        2.18      -16.88     12.73 o 
  -1   9  14        0.09        4.53     10.07 o 
   0   9  14       82.62       80.33     14.24 o 
   1   9  14       84.92      100.76     13.05 o 
   2   9  14        0.03      -14.66      9.77 o 
   3   9  14       19.06        1.47     15.72 o 
   4   9  14       42.46       29.25     20.67 o 
  -3  10  14        3.57      -13.11     15.49 o 
  -2  10  14       17.91        9.14     14.65 o 
  -1  10  14       11.32        7.59     14.31 o 
   0  10  14       47.59       23.19     14.91 o 
   1  10  14       21.23        4.01     14.65 o 
   2  10  14       50.74       49.64     15.19 o 
   3  10  14       40.12       16.21     33.51 o 
  -2  11  14       41.32       38.38     25.59 o 
  -1  11  14        0.01        6.43     15.07 o 
   0  11  14       27.60       45.80     16.98 o 
   1  11  14       23.48       34.12     23.76 o 
  -7   0  15        0.43        4.26     23.15 o 
  -5   0  15      938.74      956.64     88.04 o 
  -3   0  15      616.48      642.19     28.03 o 
  -1   0  15      240.09      210.34     17.97 o 
   1   0  15       32.21       36.37      9.44 o 
   3   0  15      304.69      315.00     31.07 o 
   5   0  15       74.94       72.90     16.21 o 
   7   0  15        0.72      -13.65     49.96 o 
  -7   1  15       55.94       71.62     28.94 o 
  -6   1  15       77.79       84.47     15.41 o 
  -5   1  15      110.44      122.14     16.01 o 
  -4   1  15        0.68        4.40      8.36 o 
  -3   1  15     1201.28     1223.98     28.58 o 
  -2   1  15      195.20      255.13     14.19 o 
  -1   1  15       40.86       31.02      7.80 o 
   0   1  15       49.87       64.77      9.25 o 
   1   1  15      398.72      344.56     13.56 o 
   2   1  15      212.83      213.81     28.30 o 
   3   1  15       95.99      116.69     13.11 o 
   4   1  15       38.15       50.28     11.73 o 
   5   1  15       12.84       13.24     11.35 o 
   6   1  15        2.24      -10.58     10.47 o 
   7   1  15       10.22       23.14     14.54 o 
  -7   2  15       93.26      112.11     28.03 o 
  -6   2  15        0.02      -12.19     11.12 o 
  -5   2  15       14.13       -4.97     10.83 o 
  -4   2  15      309.68      307.39     13.94 o 
  -3   2  15       50.86       40.36      9.00 o 
  -2   2  15       47.67       49.09     10.11 o 
  -1   2  15     1238.93     1197.50     25.85 o 
   0   2  15      265.12      251.55     14.17 o 
   1   2  15        3.47       11.72     12.27 o 
   2   2  15      437.38      416.57     16.85 o 
   3   2  15       36.35       48.37     10.37 o 
   4   2  15        0.39       -6.10      9.66 o 
   5   2  15       21.36       19.32     11.46 o 
   6   2  15       10.24       16.34     13.27 o 
  -7   3  15        5.58       12.75     18.44 o 
  -6   3  15       47.51       64.37     30.46 o 
  -5   3  15        4.70        6.18     11.85 o 
  -4   3  15        4.89      -10.31      9.00 o 
  -3   3  15       58.72       59.34     14.69 o 
  -2   3  15       29.64       16.57      8.23 o 
  -1   3  15      140.85      161.34     12.60 o 
   0   3  15      316.60      283.42     15.20 o 
   1   3  15       42.11       55.17     11.21 o 
   2   3  15       37.86       40.59     10.71 o 
   3   3  15       24.46       22.57     10.57 o 
   4   3  15      121.04      150.06     16.59 o 
   5   3  15        4.60        4.94     11.48 o 
   6   3  15       10.12       16.62     16.15 o 
  -6   4  15        7.49        4.98     28.33 o 
  -5   4  15       72.97       55.71     16.79 o 
  -4   4  15       41.94       42.04     15.08 o 
  -3   4  15       41.37       45.73      9.87 o 
  -2   4  15        0.06       -3.07      7.53 o 
  -1   4  15      608.04      538.02     20.38 o 
   0   4  15       45.84       33.94     10.55 o 
   1   4  15       90.02       96.38     13.43 o 
   2   4  15      187.71      198.37     16.48 o 
   3   4  15       84.26       84.87     13.52 o 
   4   4  15        8.99        5.66     11.35 o 
   5   4  15        6.45      -11.65     13.27 o 
   6   4  15       16.96        8.31     15.49 o 
  -6   5  15        3.47       -2.80     14.99 o 
  -5   5  15       27.04       34.64     24.37 o 
  -4   5  15        2.20        1.51     19.50 o 
  -3   5  15      256.64      263.41     24.75 o 
  -2   5  15       12.08        6.15      9.49 o 
  -1   5  15       59.54       48.62     11.55 o 
   0   5  15        0.23       -4.26      9.54 o 
   1   5  15      676.71      671.78     23.39 o 
   2   5  15       37.73       33.49     11.36 o 
   3   5  15       21.24       12.20     11.07 o 
   4   5  15      118.08      109.50     18.20 o 
   5   5  15       70.59       55.27     18.29 o 
   6   5  15        2.20        4.14     17.35 o 
  -6   6  15       41.51       47.52     21.24 o 
  -5   6  15       26.98       20.87     15.72 o 
  -4   6  15        2.77       -3.45     13.96 o 
  -3   6  15       16.08       36.62     15.44 o 
  -2   6  15      130.90      132.36     19.43 o 
  -1   6  15      240.40      260.28     16.77 o 
   0   6  15        2.53        8.79     10.82 o 
   1   6  15        0.20      -13.91      9.27 o 
   2   6  15        5.04        3.12     10.54 o 
   3   6  15       73.53       58.62     13.56 o 
   4   6  15       32.27        8.55     15.87 o 
   5   6  15       18.47        4.01     16.74 o 
  -5   7  15        9.18       -3.63     15.95 o 
  -4   7  15       12.45       -8.73     12.84 o 
  -3   7  15        0.04      -18.06     12.04 o 
  -2   7  15       30.16       60.18     16.58 o 
  -1   7  15        0.38      -14.89      9.92 o 
   0   7  15      196.83      215.82     22.60 o 
   1   7  15        0.03      -11.14      7.43 o 
   2   7  15        0.63      -14.89      9.93 o 
   3   7  15       17.76        9.72     12.05 o 
   4   7  15       28.88       16.00     16.79 o 
   5   7  15       15.28        3.50     16.83 o 
  -5   8  15        0.01       -6.92     15.07 o 
  -4   8  15      114.19      115.23     44.48 o 
  -3   8  15       14.24       -9.12     14.20 o 
  -2   8  15       27.75       -0.94     12.00 o 
  -1   8  15       69.82       64.51     17.09 o 
   0   8  15        5.70       -5.43      8.72 o 
   1   8  15       12.12        6.75      9.22 o 
   2   8  15       33.66       19.93     14.83 o 
   3   8  15       42.95       29.48     24.68 o 
   4   8  15        0.00      -14.94     14.86 o 
  -4   9  15        1.76        1.84     15.78 o 
  -3   9  15        3.68        2.78     15.22 o 
  -2   9  15        9.15       -2.26     13.98 o 
  -1   9  15       18.03        9.86     14.57 o 
   0   9  15       16.42        9.34     10.85 o 
   1   9  15      105.07      100.37     15.94 o 
   2   9  15       22.85        5.28     17.44 o 
   3   9  15        0.00      -22.29     14.86 o 
   4   9  15       29.07       13.80     23.76 o 
  -3  10  15        8.67      -22.59     15.06 o 
  -2  10  15        5.96       12.91     17.67 o 
  -1  10  15       86.45      106.01     29.25 o 
   0  10  15       43.07       39.14     15.87 o 
   1  10  15        1.55       -3.65     14.07 o 
   2  10  15        1.09      -19.40     14.75 o 
  -1  11  15        0.62        1.83     24.37 o 
   0  11  15        8.79       -0.70     15.01 o 
  -6   0  16       66.79      123.68     30.46 o 
  -4   0  16     1165.07     1157.23     39.63 o 
  -2   0  16      118.96      149.97     18.51 o 
   0   0  16      388.28      343.41     29.55 o 
   2   0  16      641.58      647.19     31.38 o 
   4   0  16      512.09      506.75     24.98 o 
   6   0  16        0.01       16.86     24.37 o 
  -7   1  16       50.54       65.56     19.95 o 
  -6   1  16      213.87      261.04     21.57 o 
  -5   1  16       65.07       73.25     14.89 o 
  -4   1  16       23.17       15.54     10.37 o 
  -3   1  16      344.42      354.57     15.30 o 
  -2   1  16      568.13      588.53     18.47 o 
  -1   1  16      374.08      323.46     13.53 o 
   0   1  16      113.79      119.05     13.83 o 
   1   1  16       16.23       12.28     13.33 o 
   2   1  16       77.27      108.45     12.34 o 
   3   1  16        5.18        2.98      9.35 o 
   4   1  16       35.16       27.45     11.98 o 
   5   1  16       50.56       35.48     13.32 o 
   6   1  16       87.38       92.55     14.10 o 
  -6   2  16      108.28      131.08     17.94 o 
  -5   2  16        4.10       11.04     12.01 o 
  -4   2  16      170.58      194.28     15.27 o 
  -3   2  16      296.89      335.20     16.36 o 
  -2   2  16      214.70      257.60     16.07 o 
  -1   2  16     1450.08     1456.92     33.24 o 
   0   2  16      262.97      241.50     14.29 o 
   1   2  16      219.49      219.60     21.49 o 
   2   2  16        2.30       -1.79      8.49 o 
   3   2  16      191.12      226.33     17.55 o 
   4   2  16       13.04        6.57     10.38 o 
   5   2  16        2.13       -5.12     10.53 o 
   6   2  16        6.10        6.66     12.70 o 
  -6   3  16      116.91      147.69     24.68 o 
  -5   3  16      549.43      532.13     22.96 o 
  -4   3  16      111.91      159.57     17.05 o 
  -3   3  16       29.86       25.04      9.79 o 
  -2   3  16      344.31      322.86     14.26 o 
  -1   3  16      297.81      274.43     12.81 o 
   0   3  16      245.96      256.03     17.05 o 
   1   3  16     1534.99     1534.59     46.09 o 
   2   3  16      102.06      119.71     13.62 o 
   3   3  16      186.74      194.27     17.38 o 
   4   3  16        3.22        2.37     10.91 o 
   5   3  16       78.90       80.39     15.79 o 
   6   3  16        0.04      -21.47     14.31 o 
  -6   4  16       13.80       32.78     16.97 o 
  -5   4  16       82.44       80.54     19.62 o 
  -4   4  16       56.18       37.78     16.05 o 
  -3   4  16      623.53      591.60     22.24 o 
  -2   4  16      855.37      766.08     28.99 o 
  -1   4  16      116.30      129.11     14.74 o 
   0   4  16      206.34      246.92     18.86 o 
   1   4  16       26.23       33.30     11.57 o 
   2   4  16       12.09       11.22     14.35 o 
   3   4  16      364.90      345.59     17.80 o 
   4   4  16       59.25       55.70     13.78 o 
   5   4  16       51.68       39.12     18.51 o 
   6   4  16        1.51      -20.03     14.35 o 
  -6   5  16       43.90       30.24     17.52 o 
  -5   5  16      148.19      139.23     21.43 o 
  -4   5  16      530.59      484.25     27.77 o 
  -3   5  16        2.50       -3.35     12.88 o 
  -2   5  16        0.08       -8.04      9.99 o 
  -1   5  16       12.44      -13.41      8.94 o 
   0   5  16       48.02       27.19     11.53 o 
   1   5  16       15.78       24.97     11.04 o 
   2   5  16      229.36      307.08     27.73 o 
   3   5  16       96.31       67.48     19.35 o 
   4   5  16       26.15       22.19     13.07 o 
   5   5  16       16.65       -4.24     15.25 o 
  -5   6  16        0.52        0.84     15.37 o 
  -4   6  16        7.30      -10.20     12.14 o 
  -3   6  16        1.11      -15.40     11.88 o 
  -2   6  16      183.55      175.27     21.92 o 
  -1   6  16       25.96        3.86     10.70 o 
   0   6  16      377.31      331.39     17.81 o 
   1   6  16      281.10      257.71     22.11 o 
   2   6  16       15.78        4.90     13.96 o 
   3   6  16       68.29       51.36     14.17 o 
   4   6  16        1.52      -20.93     14.49 o 
   5   6  16       11.26      -15.46     17.01 o 
  -5   7  16       18.86       35.38     18.39 o 
  -4   7  16       45.39       26.87     16.79 o 
  -3   7  16       72.11       43.66     21.63 o 
  -2   7  16      333.38      331.55     28.22 o 
  -1   7  16      115.84      121.43     16.15 o 
   0   7  16       60.24       61.08     14.14 o 
   1   7  16       13.16       -6.26      9.96 o 
   2   7  16       37.77       37.59     16.58 o 
   3   7  16       38.72       41.74     19.03 o 
   4   7  16       13.23       -9.26     15.44 o 
   5   7  16       80.51       72.94     22.18 o 
  -4   8  16        2.97       -1.51     14.57 o 
  -3   8  16       17.76       -1.79     16.22 o 
  -2   8  16       14.02        1.40     13.33 o 
  -1   8  16       92.39       85.19     18.96 o 
   0   8  16       46.82        2.85     17.19 o 
   1   8  16       62.41       76.76     12.38 o 
   2   8  16       15.05        4.58     16.54 o 
   3   8  16       66.58       50.16     18.74 o 
   4   8  16        1.34      -26.12     17.41 o 
  -3   9  16       31.37        9.61     15.61 o 
  -2   9  16        2.27       -1.36     14.63 o 
  -1   9  16        6.77      -16.87     13.61 o 
   0   9  16       17.43       23.66     15.78 o 
   1   9  16        0.02        2.51     11.23 o 
   2   9  16       10.67        8.53     28.03 o 
   3   9  16       10.61      -13.40     25.59 o 
  -2  10  16       29.29       37.15     17.44 o 
  -1  10  16        2.33       -3.66     21.32 o 
   0  10  16       95.17      150.49     34.12 o 
   1  10  16        5.29       -0.26     24.37 o 
   2  10  16       16.91        4.87     28.03 o 
  -5   0  17      248.07      280.46     27.10 o 
  -3   0  17      899.12      875.68     34.00 o 
  -1   0  17        2.83       -7.58     11.42 o 
   1   0  17      227.70      254.07     34.73 o 
   3   0  17       15.35        7.13     10.93 o 
   5   0  17        3.85       28.97     22.54 o 
  -6   1  17      156.79      171.52     23.15 o 
  -5   1  17       65.04       97.87     16.64 o 
  -4   1  17        0.46        9.18      9.89 o 
  -3   1  17      360.66      362.20     16.24 o 
  -2   1  17        5.18       33.49     10.03 o 
  -1   1  17        0.01        6.14      8.46 o 
   0   1  17     1030.48      975.39     28.37 o 
   1   1  17       11.13       30.75     13.71 o 
   2   1  17      109.77      101.95     18.82 o 
   3   1  17       35.73       23.12      9.75 o 
   4   1  17      323.03      303.96     16.90 o 
   5   1  17        0.67        4.60     12.29 o 
   6   1  17        7.97       12.34     10.80 o 
  -6   2  17        5.25        7.48     13.99 o 
  -5   2  17       28.01       23.91     12.81 o 
  -4   2  17      348.64      362.93     16.45 o 
  -3   2  17      286.78      297.26     16.13 o 
  -2   2  17      372.21      348.73     15.26 o 
  -1   2  17      841.01      862.67     22.97 o 
   0   2  17      149.70      176.85     17.31 o 
   1   2  17       10.58       22.84     14.91 o 
   2   2  17      853.77      821.76     33.80 o 
   3   2  17       11.28       -5.15     11.55 o 
   4   2  17        6.51       -0.33     10.69 o 
   5   2  17       16.20       14.63     12.72 o 
   6   2  17       67.47       72.49     16.41 o 
  -6   3  17       87.68       89.56     20.67 o 
  -5   3  17        2.77       12.59     15.84 o 
  -4   3  17       12.04       21.12     16.90 o 
  -3   3  17      119.24      108.37     15.72 o 
  -2   3  17      175.25      242.98     16.21 o 
  -1   3  17      147.91      165.08     18.53 o 
   0   3  17      383.14      376.90     19.21 o 
   1   3  17      477.69      507.58     39.60 o 
   2   3  17        2.00       -0.10     13.07 o 
   3   3  17        7.52        3.27     14.20 o 
   4   3  17       23.78       16.71     12.90 o 
   5   3  17        1.96        0.19     12.17 o 
   6   3  17       12.27       10.01     15.92 o 
  -6   4  17      101.87      120.27     23.45 o 
  -5   4  17        0.05        1.31     16.25 o 
  -4   4  17       89.67      105.35     31.38 o 
  -3   4  17       26.25       17.88     11.45 o 
  -2   4  17      202.42      208.12     15.24 o 
  -1   4  17       50.74       50.23     12.41 o 
   0   4  17       54.19       56.09     12.99 o 
   1   4  17        8.78        4.04     16.15 o 
   2   4  17       11.22        3.30     15.07 o 
   3   4  17       84.49      127.00     21.06 o 
   4   4  17       16.62        9.19     12.17 o 
   5   4  17       89.81       66.99     25.70 o 
  -6   5  17        1.84       11.78     18.99 o 
  -5   5  17       11.12       -8.59     16.30 o 
  -4   5  17        4.53       15.40     16.58 o 
  -3   5  17      383.26      335.33     23.25 o 
  -2   5  17       15.47        7.18     11.37 o 
  -1   5  17      181.88      222.76     19.05 o 
   0   5  17        2.71       -6.47     10.83 o 
   1   5  17      204.26      190.61     18.72 o 
   2   5  17       50.11       41.82     22.24 o 
   3   5  17       84.39      108.89     20.99 o 
   4   5  17        7.16        1.62     18.91 o 
   5   5  17       22.53       27.87     18.28 o 
  -5   6  17       79.13       89.27     21.32 o 
  -4   6  17        1.04        1.57     18.89 o 
  -3   6  17       22.01       -0.57     13.03 o 
  -2   6  17        3.35        0.27     12.88 o 
  -1   6  17      357.32      310.61     18.91 o 
   0   6  17      257.92      284.40     19.87 o 
   1   6  17       83.35       82.23     20.39 o 
   2   6  17        9.22       34.05     16.48 o 
   3   6  17       24.32       -3.70     16.10 o 
   4   6  17       14.03       -0.15     16.15 o 
   5   6  17        4.57       -3.33     17.84 o 
  -5   7  17       70.22       53.84     33.51 o 
  -4   7  17        8.29       14.70     15.95 o 
  -3   7  17       63.36       60.16     28.64 o 
  -2   7  17        0.51       -9.27     11.61 o 
  -1   7  17        5.35       -8.33     11.61 o 
   0   7  17       47.98       66.09     14.36 o 
   1   7  17       34.13       10.62     12.08 o 
   2   7  17        0.03      -21.99     15.54 o 
   3   7  17       10.30        0.08     15.20 o 
   4   7  17        2.91      -18.41     17.35 o 
  -4   8  17        0.09      -11.73     13.71 o 
  -3   8  17       85.95       61.89     19.01 o 
  -2   8  17       20.69       13.37     14.86 o 
  -1   8  17        1.20       -9.80     12.66 o 
   0   8  17       17.64        4.41     12.38 o 
   1   8  17        1.41      -13.94     10.80 o 
   2   8  17      128.15      171.63     42.35 o 
   3   8  17       15.77        7.31     27.42 o 
   4   8  17       19.03        1.83     28.64 o 
  -3   9  17       27.84        3.42     19.19 o 
  -2   9  17        1.01      -11.71     14.20 o 
  -1   9  17       12.90      -13.86     15.07 o 
   0   9  17       25.58       -0.66     15.29 o 
   1   9  17      162.02      209.07     48.74 o 
   2   9  17      104.49       94.44     36.56 o 
   3   9  17       40.99       34.12     32.29 o 
  -1  10  17       80.91      159.02     35.95 o 
   0  10  17       78.50      110.89     32.90 o 
   1  10  17       43.94       85.30     29.85 o 
  -6   0  18       73.81      126.12     32.90 o 
  -4   0  18      727.82      716.37     31.65 o 
  -2   0  18     2220.27     2203.29     58.75 o 
   0   0  18     4889.99     4934.42    103.33 o 
   2   0  18     1407.07     1316.66     62.76 o 
   4   0  18       27.57       20.12     14.31 o 
   6   0  18      274.74      378.42     28.85 o 
  -6   1  18        5.55       -7.09     24.98 o 
  -5   1  18        3.79       14.30     13.60 o 
  -4   1  18     1176.60     1145.53     29.05 o 
  -3   1  18       21.22       24.99     10.73 o 
  -2   1  18     2255.08     2243.46     42.13 o 
  -1   1  18     1074.55     1024.16     25.99 o 
   0   1  18      111.23      137.73     16.62 o 
   1   1  18      167.65      185.42     23.26 o 
   2   1  18      935.73      909.29     35.97 o 
   3   1  18        0.92        2.80     21.32 o 
   4   1  18      628.87      601.71     26.77 o 
   5   1  18        0.03       10.01     10.00 o 
   6   1  18        3.79       -5.61     16.80 o 
  -6   2  18      216.33      255.55     27.64 o 
  -5   2  18       45.49       47.88     14.55 o 
  -4   2  18       84.99      103.19     13.87 o 
  -3   2  18      108.02      123.02     13.68 o 
  -2   2  18     1173.55     1077.57     26.98 o 
  -1   2  18       10.66        2.37      9.24 o 
   0   2  18     1486.00     1437.00     56.94 o 
   1   2  18      702.13      675.45     31.99 o 
   2   2  18       55.08       62.89     28.03 o 
   3   2  18        0.17      -22.26     15.01 o 
   4   2  18        8.37       -5.54     11.66 o 
   5   2  18        0.24       -7.72     12.44 o 
   6   2  18        0.51      -11.36     16.14 o 
  -6   3  18      399.04      406.35     31.02 o 
  -5   3  18        7.33        1.47     14.87 o 
  -4   3  18      695.09      670.94     25.93 o 
  -3   3  18       24.90       12.58      9.79 o 
  -2   3  18        0.15      -12.37      8.30 o 
  -1   3  18      108.83      125.37     15.22 o 
   0   3  18        3.38       -3.13     10.79 o 
   1   3  18      936.35      919.71     39.30 o 
   2   3  18      250.96      262.11     32.90 o 
   3   3  18      149.06      154.01     22.39 o 
   4   3  18        3.32        9.50     16.74 o 
   5   3  18       38.06       30.94     14.79 o 
  -5   4  18       10.43        0.59     15.95 o 
  -4   4  18      303.68      371.76     31.85 o 
  -3   4  18       52.31       78.06     13.88 o 
  -2   4  18       58.93       56.05     12.22 o 
  -1   4  18      285.12      286.84     19.87 o 
   0   4  18        7.34       -6.81      9.72 o 
   1   4  18       60.07       52.04     17.88 o 
   2   4  18       36.75       19.25     15.78 o 
   3   4  18      984.00      941.89     61.84 o 
   4   4  18       31.00       36.07     20.11 o 
   5   4  18        2.24       -3.13     13.82 o 
  -5   5  18        0.05      -19.58     14.43 o 
  -4   5  18        7.65      -14.62     13.73 o 
  -3   5  18        3.41       -1.24     13.96 o 
  -2   5  18        0.64       -3.57     10.46 o 
  -1   5  18      147.35       98.27     15.12 o 
   0   5  18        0.01      -14.29      9.96 o 
   1   5  18      102.45       57.53     18.03 o 
   2   5  18       62.80       78.28     18.94 o 
   3   5  18        0.02      -20.61     14.91 o 
   4   5  18       31.75        3.70     16.15 o 
   5   5  18      153.02      152.10     25.24 o 
  -5   6  18        4.78       -4.74     23.46 o 
  -4   6  18        1.09       -5.14     15.95 o 
  -3   6  18       23.06        3.93     14.86 o 
  -2   6  18       12.86       -0.53     12.84 o 
  -1   6  18      185.43      223.47     20.46 o 
   0   6  18       19.87      -10.00     10.57 o 
   1   6  18       68.99       71.52     14.90 o 
   2   6  18       12.33       -9.38     16.76 o 
   3   6  18        0.48      -21.46     14.63 o 
   4   6  18       11.20      -12.19     23.15 o 
  -4   7  18       36.61       25.19     18.88 o 
  -3   7  18      105.84      100.02     21.17 o 
  -2   7  18        6.55      -16.16     12.23 o 
  -1   7  18       22.97       -8.95     13.09 o 
   0   7  18        0.02       -8.29     11.69 o 
   1   7  18      154.26      153.64     18.23 o 
   2   7  18       14.75        1.97     16.69 o 
   3   7  18       16.48       10.68     17.99 o 
   4   7  18        0.98      -10.36     24.37 o 
  -3   8  18       68.83       73.47     20.73 o 
  -2   8  18        2.61       -3.73     15.25 o 
  -1   8  18      113.01       99.89     19.14 o 
   0   8  18        2.05       -0.66     20.53 o 
   1   8  18       25.95       11.97     17.57 o 
   2   8  18        8.30       -6.47     24.07 o 
   3   8  18      137.93      205.33     41.43 o 
  -2   9  18       38.38       51.79     18.96 o 
  -1   9  18       16.97       14.82     16.82 o 
   0   9  18       23.49       38.51     21.32 o 
   1   9  18      114.03      166.89     37.78 o 
   2   9  18       44.99       54.23     33.51 o 
  -5   0  19      106.28      167.92     23.26 o 
  -3   0  19        9.91        1.02     20.11 o 
  -1   0  19      431.25      426.00     24.51 o 
   1   0  19      170.90      239.45     37.78 o 
   3   0  19      648.39      580.65     43.87 o 
   5   0  19       60.17       59.40     35.03 o 
  -6   1  19       12.03      -23.58     15.72 o 
  -5   1  19        4.90       -6.82     11.70 o 
  -4   1  19       10.00       15.21     10.64 o 
  -3   1  19       61.12       73.17     12.99 o 
  -2   1  19      710.43      726.34     22.61 o 
  -1   1  19       61.29       95.16     12.90 o 
   0   1  19      194.36      243.69     19.93 o 
   1   1  19      384.72      370.27     37.17 o 
   2   1  19      382.92      366.22     35.64 o 
   3   1  19      173.44      191.37     24.32 o 
   4   1  19        0.00       -2.82     15.78 o 
   5   1  19       14.01       29.56     14.43 o 
  -6   2  19        0.49      -13.12     13.56 o 
  -5   2  19       20.12       11.43     13.95 o 
  -4   2  19      197.03      228.35     21.04 o 
  -3   2  19        0.57        4.14     10.18 o 
  -2   2  19       26.42       51.99     11.47 o 
  -1   2  19        0.67      -11.48      8.95 o 
   0   2  19      627.08      638.17     39.41 o 
   1   2  19      119.99      146.62     21.53 o 
   2   2  19      487.42      428.66     26.28 o 
   3   2  19       40.17       20.15     15.69 o 
   4   2  19      127.70      163.99     38.38 o 
   5   2  19      100.44       84.27     20.87 o 
  -5   3  19        3.03       -4.83     17.35 o 
  -4   3  19       38.12       33.85     13.24 o 
  -3   3  19      108.27      104.96     13.76 o 
  -2   3  19        2.47      -13.28      8.85 o 
  -1   3  19       16.74        8.54     10.82 o 
   0   3  19      460.71      431.08     25.49 o 
   1   3  19       55.16       93.69     41.43 o 
   2   3  19      157.53      243.58     27.13 o 
   3   3  19       50.60       71.19     35.34 o 
   4   3  19       49.49       56.66     21.11 o 
   5   3  19       62.28       46.29     21.10 o 
  -5   4  19       16.51       -4.35     16.05 o 
  -4   4  19       51.94       19.75     33.21 o 
  -3   4  19       36.33       22.41     12.17 o 
  -2   4  19      126.47      135.83     14.01 o 
  -1   4  19      110.60      117.37     16.11 o 
   0   4  19      135.51      104.07     18.12 o 
   1   4  19       88.11      101.01     20.67 o 
   2   4  19       51.74       54.19     18.08 o 
   3   4  19       88.75      106.05     22.79 o 
   4   4  19      108.88      112.03     22.59 o 
   5   4  19       49.29       59.36     21.24 o 
  -5   5  19       30.05       10.24     19.58 o 
  -4   5  19       45.33       27.89     18.29 o 
  -3   5  19       52.09       33.65     15.06 o 
  -2   5  19      237.96      219.55     20.11 o 
  -1   5  19      118.74      125.47     15.96 o 
   0   5  19        2.85       -1.36     11.51 o 
   1   5  19       47.08       42.75     21.32 o 
   2   5  19        6.07        0.01     16.97 o 
   3   5  19       75.54      123.02     22.59 o 
   4   5  19        0.02      -23.76     17.67 o 
  -4   6  19        4.39      -14.20     16.25 o 
  -3   6  19       10.34        5.28     15.22 o 
  -2   6  19      134.13      135.54     20.87 o 
  -1   6  19       10.76       15.21     17.37 o 
   0   6  19       36.71       25.45     13.33 o 
   1   6  19       87.64      104.12     21.97 o 
   2   6  19        2.27      -15.10     15.22 o 
   3   6  19       59.60       35.54     19.03 o 
   4   6  19        0.15      -20.72     26.20 o 
  -4   7  19       21.66        7.42     16.69 o 
  -3   7  19        0.94        9.29     14.75 o 
  -2   7  19        5.09        2.74     13.36 o 
  -1   7  19       12.99        2.71     15.44 o 
   0   7  19       12.28       -7.19     14.96 o 
   1   7  19        6.41      -16.33     16.15 o 
   2   7  19        0.02      -15.91     17.23 o 
   3   7  19        0.68      -22.18     15.07 o 
  -3   8  19        1.63       11.68     18.39 o 
  -2   8  19        7.92        3.62     16.74 o 
  -1   8  19        9.74       13.26     14.00 o 
   0   8  19       27.02        0.77     14.18 o 
   1   8  19        0.37      -24.37     48.13 o 
   2   8  19        0.07      -15.50     26.81 o 
  -1   9  19      100.31      110.37     25.89 o 
   0   9  19        2.84      -19.83     14.63 o 
   1   9  19       23.90       37.14     20.90 o 
  -4   0  20        0.31       -3.29     17.06 o 
  -2   0  20        6.47       -2.44     14.22 o 
   0   0  20     1186.79     1027.25     56.05 o 
   2   0  20      130.18      118.20     30.46 o 
   4   0  20        1.13      -21.32     24.37 o 
  -5   1  20       32.31       34.08     15.29 o 
  -4   1  20       34.46       21.46     11.20 o 
  -3   1  20       79.97      112.94     14.87 o 
  -2   1  20      238.31      278.10     18.75 o 
  -1   1  20       25.02        2.98     10.01 o 
   0   1  20      291.92      294.63     22.27 o 
   1   1  20      107.92      126.45     21.10 o 
   2   1  20       26.62       28.94     16.92 o 
   3   1  20        0.20      -15.46     14.48 o 
   4   1  20        3.54       -1.83     17.66 o 
   5   1  20      135.24      144.90     25.61 o 
  -5   2  20        0.16       -2.98     13.28 o 
  -4   2  20        0.04       -5.49     13.35 o 
  -3   2  20       10.03        1.50     10.14 o 
  -2   2  20        1.55        1.48     10.38 o 
  -1   2  20      175.91      208.63     16.28 o 
   0   2  20        5.29       -3.41     10.70 o 
   1   2  20       85.05       73.41     18.74 o 
   2   2  20      411.50      385.41     32.29 o 
   3   2  20      252.59      330.14     30.51 o 
   4   2  20      181.00      199.99     26.04 o 
   5   2  20        4.58        4.00     16.98 o 
  -5   3  20        0.25      -21.94     14.63 o 
  -4   3  20       35.06       24.87     12.93 o 
  -3   3  20        4.14        0.77     10.60 o 
  -2   3  20       25.10       11.75     10.14 o 
  -1   3  20        6.01       -4.32     10.89 o 
   0   3  20       96.84      121.66     16.12 o 
   1   3  20      131.06      108.82     21.75 o 
   2   3  20      153.70      153.72     24.56 o 
   3   3  20       37.39       22.14     18.71 o 
   4   3  20      309.68      298.50     74.94 o 
   5   3  20       11.00       27.69     20.46 o 
  -5   4  20       12.69       22.68     19.57 o 
  -4   4  20       37.08       29.36     23.46 o 
  -3   4  20       29.62        6.10     14.00 o 
  -2   4  20        4.69       10.41     11.82 o 
  -1   4  20        0.05       -9.15     11.62 o 
   0   4  20      133.87      134.74     17.04 o 
   1   4  20        0.06      -12.79     15.08 o 
   2   4  20      314.94      313.45     27.52 o 
   3   4  20        1.08      -11.18     20.11 o 
   4   4  20       52.46       21.92     18.28 o 
  -4   5  20        0.00       -8.26     14.39 o 
  -3   5  20        4.29      -11.27     13.36 o 
  -2   5  20      275.05      328.69     30.37 o 
  -1   5  20       18.30        9.93     13.34 o 
   0   5  20       96.66       88.27     15.91 o 
   1   5  20       60.73       39.91     19.39 o 
   2   5  20      107.45       69.91     19.69 o 
   3   5  20       42.19       40.86     29.85 o 
   4   5  20       55.77       66.19     36.86 o 
  -4   6  20       26.11        9.99     16.22 o 
  -3   6  20        5.59      -18.64     13.18 o 
  -2   6  20       23.10        4.80     14.35 o 
  -1   6  20      151.18      156.92     18.99 o 
   0   6  20      213.79      221.98     21.86 o 
   1   6  20       67.11       58.10     20.81 o 
   2   6  20       63.48       38.75     20.03 o 
   3   6  20       22.84       44.54     20.46 o 
  -3   7  20      139.89      154.83     24.77 o 
  -2   7  20        4.21        0.61     15.08 o 
  -1   7  20        2.48      -12.69     14.63 o 
   0   7  20        0.97        0.31     13.03 o 
   1   7  20      211.82      304.60     32.53 o 
   2   7  20       14.89       23.52     19.08 o 
   3   7  20       57.74       57.72     34.12 o 
  -2   8  20        2.57       -8.26     18.44 o 
  -1   8  20      122.23      170.35     25.57 o 
   0   8  20        0.00       -3.60     20.11 o 
   1   8  20       21.70       10.64     18.28 o 
  -5   0  21       13.13        4.87     23.15 o 
  -3   0  21      169.61      212.68     25.24 o 
  -1   0  21        0.93      -12.02     12.14 o 
   1   0  21       57.40       26.20     24.98 o 
   3   0  21       52.01       24.98     23.76 o 
  -5   1  21       29.88       20.34     17.15 o 
  -4   1  21        0.34      -11.43     10.15 o 
  -3   1  21       59.99       40.91     12.22 o 
  -2   1  21       42.12       37.72     12.58 o 
  -1   1  21       46.98       39.18     11.09 o 
   0   1  21        0.56       -9.49     15.29 o 
   1   1  21       32.82       22.50     18.08 o 
   2   1  21       52.16       37.11     18.94 o 
   3   1  21        5.85       -9.14     16.37 o 
   4   1  21        0.18      -20.41     15.94 o 
  -5   2  21        7.41      -13.89     13.23 o 
  -4   2  21       45.63       58.94     15.14 o 
  -3   2  21       18.14       -6.38     10.24 o 
  -2   2  21       16.43        5.13     10.68 o 
  -1   2  21        9.32       17.61     11.63 o 
   0   2  21       64.02       78.93     15.37 o 
   1   2  21        2.12      -19.70     13.13 o 
   2   2  21       53.71       55.34     25.89 o 
   3   2  21       29.63       25.57     17.09 o 
   4   2  21        8.02        5.97     29.25 o 
  -5   3  21       87.58       74.58     21.92 o 
  -4   3  21       31.68       24.21     15.09 o 
  -3   3  21       12.01        8.75     10.74 o 
  -2   3  21      220.50      270.20     19.52 o 
  -1   3  21       26.82        4.09     11.32 o 
   0   3  21        4.91      -13.77     10.16 o 
   1   3  21        4.04       -1.26     16.22 o 
   2   3  21       56.67       89.22     21.93 o 
   3   3  21       26.20       14.55     17.65 o 
   4   3  21       50.02       44.24     20.24 o 
  -4   4  21       70.71       70.53     23.76 o 
  -3   4  21       79.16       83.11     46.31 o 
  -2   4  21        3.04      -16.72     11.15 o 
  -1   4  21        7.37       -2.97     10.80 o 
   0   4  21       68.06       68.97     15.17 o 
   1   4  21       10.57      -21.07     14.05 o 
   2   4  21        0.06       -2.02     17.09 o 
   3   4  21       55.04       35.95     19.39 o 
   4   4  21       30.25       -0.43     18.94 o 
  -4   5  21        1.53      -19.93     16.69 o 
  -3   5  21       35.86       37.31     18.51 o 
  -2   5  21       11.01        1.20     15.49 o 
  -1   5  21        0.06       -8.68     12.89 o 
   0   5  21       24.35        3.77     12.42 o 
   1   5  21       41.08       45.78     20.11 o 
   2   5  21        8.31        5.65     17.84 o 
   3   5  21        0.17       -2.81     19.18 o 
  -3   6  21        5.60        5.79     16.37 o 
  -2   6  21       11.55        9.16     15.69 o 
  -1   6  21       53.66       54.52     17.73 o 
   0   6  21       69.05       62.68     16.48 o 
   1   6  21       21.22        4.21     21.02 o 
   2   6  21       19.24        7.49     21.93 o 
   3   6  21        7.02       11.74     18.37 o 
  -2   7  21       28.03       19.14     16.22 o 
  -1   7  21        4.07      -19.19     13.36 o 
   0   7  21       63.74       59.83     26.74 o 
   1   7  21        0.03      -20.82     18.00 o 
   2   7  21      131.19      163.86     34.12 o 
  -4   0  22        2.08       -7.62     16.35 o 
  -2   0  22       23.19       27.61     17.01 o 
   0   0  22       82.97       39.60     25.59 o 
   2   0  22        0.58       -2.44     20.72 o 
   4   0  22        5.78      -12.79     21.32 o 
  -4   1  22       29.02       23.68     12.75 o 
  -3   1  22       11.76       -6.74     10.98 o 
  -2   1  22        3.38       -5.66     10.12 o 
  -1   1  22       98.30       74.83     13.01 o 
   0   1  22       17.09       14.38     15.66 o 
   1   1  22       25.14        1.52     14.86 o 
   2   1  22       85.21       58.05     18.08 o 
   3   1  22        1.74      -11.18     15.95 o 
   4   1  22        1.16       -2.65     16.10 o 
  -4   2  22        0.01       -6.92     12.56 o 
  -3   2  22      124.86      151.03     16.79 o 
  -2   2  22        9.80       -1.18     10.80 o 
  -1   2  22      137.61      208.32     21.24 o 
   0   2  22       36.51       27.10     13.23 o 
   1   2  22       46.89       26.20     16.92 o 
   2   2  22        0.83       -0.95     14.39 o 
   3   2  22        0.54       -6.49     17.17 o 
   4   2  22       27.00       21.44     17.52 o 
  -4   3  22        6.45       -2.13     13.23 o 
  -3   3  22       44.44       37.46     12.47 o 
  -2   3  22       36.62       44.97     12.23 o 
  -1   3  22       71.75       71.38     15.87 o 
   0   3  22       49.54       64.83     15.82 o 
   1   3  22        5.03       -6.55     15.66 o 
   2   3  22        0.38      -18.28     21.32 o 
   3   3  22        1.43       -0.38     16.10 o 
  -4   4  22       27.18       20.20     17.65 o 
  -3   4  22        7.22        3.52     15.66 o 
  -2   4  22       94.87      103.27     17.64 o 
  -1   4  22       13.44        7.50     12.91 o 
   0   4  22        0.40       -0.82     11.87 o 
   1   4  22        1.90      -16.52     16.22 o 
   2   4  22       57.41       46.78     19.60 o 
   3   4  22        5.60       15.63     21.02 o 
  -3   5  22        7.08      -14.74     15.92 o 
  -2   5  22        2.01       -8.53     14.65 o 
  -1   5  22        0.14      -16.76     11.18 o 
   0   5  22       34.01       45.21     14.46 o 
   1   5  22       26.51       25.40     32.90 o 
   2   5  22       25.42       54.68     24.68 o 
   3   5  22        5.71       -9.07     18.08 o 
  -2   6  22       21.13        7.25     15.87 o 
  -1   6  22       15.58       26.22     14.67 o 
   0   6  22       39.08       23.44     15.94 o 
   1   6  22        3.84      -12.19     16.05 o 
   2   6  22        1.08       18.25     18.43 o 
  -1   7  22       15.11       30.36     18.22 o 
   0   7  22        0.26      -19.53     14.94 o 
  -3   0  23       48.80       65.78     19.33 o 
  -1   0  23       63.32       79.21     18.96 o 
   1   0  23       25.17        3.66     20.72 o 
   3   0  23       76.97       93.22     32.29 o 
  -4   1  23        6.28      -12.45     11.24 o 
  -3   1  23        5.15        0.97     11.30 o 
  -2   1  23       45.45       30.10     11.82 o 
  -1   1  23        2.12      -16.58     11.06 o 
   0   1  23        3.54       -7.55     27.11 o 
   1   1  23      129.22      170.35     25.57 o 
   2   1  23       17.28        7.92     17.23 o 
   3   1  23       20.88        1.62     22.24 o 
  -4   2  23      110.91      136.90     20.36 o 
  -3   2  23       20.96       48.10     13.45 o 
  -2   2  23       23.45       27.30     12.61 o 
  -1   2  23       33.05       24.82     13.75 o 
   0   2  23      214.87      236.00     27.10 o 
   1   2  23        7.03       -9.23     13.88 o 
   2   2  23       32.27       58.17     20.67 o 
   3   2  23        2.29       24.90     19.50 o 
  -3   3  23        0.21      -17.15     11.43 o 
  -2   3  23      180.76      199.63     21.35 o 
  -1   3  23        1.45        3.94     13.06 o 
   0   3  23       29.15       27.94     13.36 o 
   1   3  23       18.04       21.83     17.65 o 
   2   3  23       35.47        5.25     19.17 o 
   3   3  23        0.34       -4.54     21.63 o 
  -3   4  23       29.35       20.11     18.53 o 
  -2   4  23        0.58       -1.15     13.53 o 
  -1   4  23        4.06        7.84     13.79 o 
   0   4  23       17.91       15.23     13.83 o 
   1   4  23        3.90       11.55     18.28 o 
   2   4  23        0.08        7.92     17.69 o 
  -2   5  23        0.58       -4.77     15.95 o 
  -1   5  23       10.35        5.93     13.42 o 
   0   5  23       10.56      -10.31     12.99 o 
   1   5  23       45.01       60.76     26.81 o 
   2   5  23       18.09       38.77     37.47 o 
  -1   6  23      195.59      272.65     31.23 o 
   0   6  23       63.48       50.25     17.38 o 
  -2   0  24        0.51       -4.81     14.75 o 
   0   0  24       67.79       99.31     29.25 o 
   2   0  24        4.41        1.22     24.98 o 
  -3   1  24        4.37       -8.66     11.69 o 
  -2   1  24       15.08       -1.25     10.48 o 
  -1   1  24       62.05       60.61     23.19 o 
   0   1  24        3.14        4.40     17.65 o 
   1   1  24        5.39       -1.76     15.72 o 
   2   1  24      136.28      158.49     26.47 o 
  -3   2  24      125.46      164.04     18.35 o 
  -2   2  24        1.92      -10.98     10.33 o 
  -1   2  24       17.18       16.78     13.94 o 
   0   2  24        9.73       26.67     18.15 o 
   1   2  24       98.40      101.16     22.39 o 
   2   2  24        2.07        8.07     19.19 o 
  -2   3  24       33.34       21.86     15.11 o 
  -1   3  24      161.21      228.45     21.87 o 
   0   3  24        9.34       13.53     17.57 o 
   1   3  24        0.90       -0.60     28.33 o 
   2   3  24       18.25       24.24     22.54 o 
  -2   4  24        8.38       14.50     14.96 o 
  -1   4  24        3.45      -15.74     12.78 o 
   0   4  24       66.34       63.26     15.59 o 
   1   4  24       61.96       76.12     21.49 o 
   0   5  24        3.18       10.88     15.57 o 
  -1   0  25       10.89       16.45     23.15 o 
   1   0  25       71.08      166.94     35.95 o 
  -2   1  25       48.74       77.48     15.40 o 
  -1   1  25       47.28       65.88     15.97 o 
   0   1  25        0.98      -10.67     15.64 o 
   1   1  25        1.53      -17.14     16.35 o 
  -2   2  25        9.01        5.78     11.43 o 
  -1   2  25        0.01      -10.77     12.54 o 
   0   2  25       14.93        7.46     16.12 o 
   1   2  25        5.23        3.85     17.78 o 
  -1   3  25        0.36       -4.39     13.34 o 
   0   3  25       10.89       18.28     18.96 o 
                                                 
